# Supplementary material for: Benefits beyond health in the willingness to pay for a quality-adjusted life-year
Source: Eur J Health Econ. 2024 Oct 7;26(4):653–70. doi: 10.1007/s10198-024-01726-7 (PMC12126320; doi:10.1007/s10198-024-01726-7)
Supplement: Supplementary file 3 — Supplementary file3 (XLSX 45 kb) [file 10198_2024_1726_MOESM3_ESM.xlsx]

## Sheet: Setup
		Scenario's
		Set 1: changes in quality of life	0,5-0.25; 1 year
			0,75-0,5; 1 year
			1-0,75; 1 year
		Set 2: changes in length of life	0,25; +1 year
			0,5; +6 months
			0,75; +4 months
		Set 3: changes in quality and length of life	0,5-0.25; 1 year	<-- Pair 1
			0,25; +1 year
			1-0,75; 1 year	<-- Pair 2
			0,75; +4 months

## Sheet: Identical questions
Version 1	Version 2	Version 3	Version 4
A: Introduction and permission	A: Introduction and permission	A: Introduction and permission	A: Introduction and permission
A.1 Introduction to the questionnaire and permission	A.1 Introduction to the questionnaire and permission	A.1 Introduction to the questionnaire and permission	A.1 Introduction to the questionnaire and permission
A.2 Permission received [text only if A.1 = ‘Ja’]	A.2 Permission received [text only if A.1 = ‘Ja’]	A.2 Permission received [text only if A.1 = ‘Ja’]	A.2 Permission received [text only if A.1 = ‘Ja’]
A.3 Permission not received [text only if A.1 = ‘Nee’ à for these people this is the last screen]	A.3 Permission not received [text only if A.1 = ‘Nee’ à for these people this is the last screen]	A.3 Permission not received [text only if A.1 = ‘Nee’ à for these people this is the last screen]	A.3 Permission not received [text only if A.1 = ‘Nee’ à for these people this is the last screen]
B: Part 1 - Introduction scale(s) + tasks	B: Part 1 - Introduction scale(s) + tasks	B: Part 1 - Introduction scale(s) + tasks	B: Part 1 - Introduction scale(s) + tasks
B.0 Introduction health utility scale	B.0 Introduction health utility scale	B.1 Introduction health utility scale	B.1 Introduction health utility scale
B.0.A Introduction health utility scale I	B.0.A Introduction health utility scale I	B.1.A Introduction health utility scale I	B.1.A Introduction health utility scale I
B.0.B Introduction health utility scale II (own health utility)	B.0.B Introduction health utility scale II (own health utility)	B.1.B Introduction health utility scale II (own health utility)	B.1.B Introduction health utility scale II (own health utility)
B.0.C Introduction health utility scale III	B.0.C Introduction health utility scale III	B.1.C Introduction health utility scale III	B.1.C Introduction health utility scale III
B.0.D Introduction health utility scale IV	B.0.D Introduction health utility scale IV	B.1.D Introduction health utility scale IV	B.1.D Introduction health utility scale IV
B.0.E Introduction health utility scale V	B.0.E Introduction health utility scale V	B.1.E Introduction health utility scale V	B.1.E Introduction health utility scale V
B.0.F Introduction health utility scale VI	B.0.F Introduction health utility scale VI	B.1.F Introduction health utility scale VI	B.1.F Introduction health utility scale VI
B.1 WTP QoL: 25-50	B.1 WTP LL +25, 1 year	B.2 WTP QoL 25-50 [50% respondents answers questions for B.2 and B.4, other 50% answers questions for B.3 and B.5]	B.2 Introduction utility of consumption scale
B.1.A WTP changes quality of life 25-50	B.1.A WTP changes length of life +25, 1 year	B.2.A WTP changes quality of life 25-50	B.2.A Introduction utility of consumption scale I
B.1.B WTP changes quality of life 25-50	B.1.B WTP changes length of life +25, 1 year	B.2.B WTP changes quality of life 25-50	B.2.B Introduction utility of consumption scale II (own utility of consumption)
B.1.C WTP changes quality of life 25-50	B.1.C WTP changes length of life +25, 1 year	B.2.C WTP changes quality of life 25-50	B.2.C Introduction utility of consumption scale III
B.1.D WTP changes quality of life 25-50 [only if B.1.C =0]	B.1.D WTP changes length of life +25, 1 year [only if B.1.C =0]	B.2.D WTP changes quality of life 25-50 [only if B.2.C =0]	B.2.D Introduction utility of consumption scale IV
B.2 WTP QoL: 50-75	B.2 WTP LL +50, 6 months	B.3 WTP QoL 75-100 [50% respondents answers questions for B.2 and B.4, other 50% answers questions for B.3 and B.5]	B.2.E Introduction utility of consumption scale V
B.2.A WTP changes quality of life 50-75	B.2.A WTP changes length of life +50, 6 months	B.3.A WTP changes quality of life 75-100	B.2.F Introduction utility of consumption scale VI
B.2.B WTP changes quality of life 50-75	B.2.B WTP changes length of life +50, 6 months	B.3.B WTP changes quality of life 75-100	B.3 Questions utility of consumption
B.2.C WTP changes quality of life 50-75	B.2.C WTP changes length of life +50, 6 months	B.3.C WTP changes quality of life 75-100	B.3.A Utility of consumption for quality of life 25
B.2.D WTP changes quality of life 50-75 [only if B.2.C =0]	B.2.D WTP changes length of life +50, 6 months [only if B.2.C =0]	B.2.D WTP changes quality of life 75-100 [only if B.3.C =0]	B.3.B Utility of consumption for quality of life 50
B.3 WTP QoL: 75-100	B.3 WTP LL +75, 4 months	B.4 WTP LL: +25, 1 year [50% respondents answers questions for B.2 and B.4, other 50% answers questions for B.3 and B.5]	B.3.C Utility of consumption for quality of life 75
B.3.A WTP changes quality of life 75-100	B.3.A WTP changes length of life +75, 4 months	B.4.A WTP changes length of life +25, 1 year	B.3.D Utility of consumption for quality of life 100
B.3.B WTP changes quality of life 75-100	B.3.B WTP changes length of life +75, 4 months	B.4.B WTP changes length of life +25, 1 year	B.4 WTP QoL: 25-50 [50% respondents answers questions for B.4 and B.6, other 50% answers questions for B.5 and B.7]
B.3.C WTP changes quality of life 75-100	B.3.C WTP changes length of life +75, 4 months	B.4.C WTP changes length of life +25, 1 year	B.4.A WTP changes quality of life 25-50
B.3.D WTP changes quality of life 75-100 [only if B.3.C =0]	B.3.D WTP changes length of life +75, 4 months [only if B.3.C =0]	B.4.D WTP changes length of life +25, 1 year [only if B.4.C =0]	B.4.B WTP changes quality of life 25-50
C: Part 2 - Follow up questions WTP	C: Part 2 - Follow up questions WTP	B.5 WTP LL: +75, 4 months [50% respondents answers questions for B.2 and B.4, other 50% answers questions for B.3 and B.5]	B.4.C WTP changes quality of life 25-50
C.1 Follow-up WTP [multiple answers possible]	C.1 Follow-up WTP [multiple answers possible]	B.5.A WTP changes length of life +75, 4 months	B.4.D WTP changes quality of life 25-50 [only if B.4.C =0]
C.1.A Follow up WTP – income	C.1.A Follow up WTP – income	B.5.B WTP changes length of life +75, 4 months	B.5 WTP QoL: 75-100 [50% respondents answers questions for B.4 and B.6, other 50% answers questions for B.5 and B.7]
C.1.A.1 Follow-up WTP – income 1 [only if option 1 in C.1 is chosen]	C.1.A.1 Follow-up WTP – income 1 [only if option 1 in C.1 is chosen]	B.5.C WTP changes length of life +75, 4 months	B.5.A WTP changes quality of life 75-100
C.1.A.2 Follow-up WTP – income 2[only if option 1 in C.1 is chosen]	C.1.A.2 Follow-up WTP – income 2 [only if option 1 in C.1 is chosen]	B.5.D WTP changes length of life +75, 4 months [only if B.5.C =0]	B.5.B WTP changes quality of life 75-100
C.1.A.3 Follow-up WTP – income 3 [only if option 1 in C.1 is NOT chosen]	C.1.A.3 Follow-up WTP – income 3[only if option 1 in C.1 is chosen]	C: Part 2 - Follow up questions WTP	B.5.C WTP changes quality of life 75-100
C.1.B Follow-up WTP - productivity	C.1.A.4 Follow-up WTP – income 4 [only if option 1 in C.1 is NOT chosen]	C.1 Follow-up WTP [multiple answers possible]	B.5.D WTP changes quality of life 75-100 [only if B.5.C =0]
C.1.B.1 Follow-up WTP – productivity 1 [only if option 2 in C.1 is chosen]	C.1.B Follow-up WTP - productivity	C.1.A Follow up WTP – income	B.6 WTP LL: +25, 1 year [50% respondents answers questions for B.4 and B.6, other 50% answers questions for B.5 and B.7]
C.1.B.2 Follow-up WTP – productivity 2 [only if option 2 in C.1 is chosen]	C.1.B.1 Follow-up WTP – productivity 1 [only if option 2 in C.1 is chosen]	C.1.A.1 Follow-up WTP – income 1 [only if option 1 in C.1 is chosen]	B.6.A WTP changes length of life +25, 1 year
C.1.B.3 Follow-up WTP – productivity 3 [only if option 2 in C.1 is NOT chosen]	C.1.B.2 Follow-up WTP – productivity 2 [only if option 2 in C.1 is chosen]	C.1.A.2 Follow-up WTP – income 2 [only if option 1 in C.1 is chosen]	B.6.B WTP changes length of life +25, 1 year
C.1.C Follow-up WTP - leisure	C.1.B.3 Follow-up WTP – productivity 3 [only if option 2 in C.1 is chosen]	C.1.A.3 Follow-up WTP – income 3[only if option 1 in C.1 is chosen]	B.6.C WTP changes length of life +25, 1 year
C.1.C.1 Follow-up WTP – leisure 1 [only if option 3 in C.1 is chosen]	C.1.B.4 Follow-up WTP – productivity 4 [only if option 2 in C.1 is NOT chosen]	C.1.A.4 Follow-up WTP – income 4 [only if option 1 in C.1 is NOT chosen]	B.6.D WTP changes length of life +25, 1 year [only if B.6.C =0]
C.1.C.2 Follow-up WTP – leisure 2 [only if option 3 in C.1 is chosen]	C.1.C Follow-up WTP - leisure	C.1.B Follow-up WTP - productivity	B.7 WTP LL: +75, 4 months [50% respondents answers questions for B.4 and B.6, other 50% answers questions for B.5 and B.7]
C.1.C.3 Follow-up WTP – leisure 3 [only if option 3 in C.1 is NOT chosen]	C.1.C.1 Follow-up WTP – leisure 1 [only if option 3 in C.1 is chosen]	C.1.B.1 Follow-up WTP – productivity 1 [only if option 2 in C.1 is chosen]	B.7.A WTP changes length of life +75, 4 months
C.1.D Follow-up WTP - consumption	C.1.C.2 Follow-up WTP – leisure 2 [only if option 3 in C.1 is chosen]	C.1.B.2 Follow-up WTP – productivity 2 [only if option 2 in C.1 is chosen]	B.7.B WTP changes length of life +75, 4 months
C.1.D.1 Follow-up WTP – consumption 1 [only if option 4 in C.1 is chosen]	C.1.C.3 Follow-up WTP – leisure 3 [only if option 3 in C.1 is chosen]	C.1.B.3 Follow-up WTP – productivity 3 [only if option 2 in C.1 is chosen]	B.7.C WTP changes length of life +75, 4 months
C.1.D.2 Follow-up WTP – consumption 2 [only if option 4 in C.1 is chosen AND option 2, 3, 4, or 5 in C.1.D.1]	C.1.C.4 Follow-up WTP – leisure 4 [only if option 3 in C.1 is NOT chosen]	C.1.B.4 Follow-up WTP – productivity 4 [only if option 2 in C.1 is NOT chosen]	B.7.D WTP changes length of life +75, 4 months [only if B.7.C =0]
C.1.D.3 Follow-up WTP – consumption 3 [only if option 4 in C.1 is chosen AND option 2, 3, 4, or 5 in C.1.D.1]	C.1.D Follow-up WTP - consumption	C.1.C Follow-up WTP - leisure	C: Part 2 - Follow up questions WTP
C.1.D.4 Follow-up WTP – consumption 4 [only if option 4 in C.1 is chosen]	C.1.D.1 Follow-up WTP – consumption 1 [only if option 4 in C.1 is chosen]	C.1.C.1 Follow-up WTP – leisure 1 [only if option 3 in C.1 is chosen]	C.1 Follow-up WTP [multiple answers possible]
C.1.D.5 Follow-up WTP – consumption 5 [only if option 4 in C.1 is NOT chosen]	C.1.D.2 Follow-up WTP – consumption 2 [only if option 4 in C.1 is chosen AND option 2, 3, 4, or 5 in C.1.D.1]	C.1.C.2 Follow-up WTP – leisure 2 [only if option 3 in C.1 is chosen]	C.1.A Follow up WTP – income
C.1.E Follow-up WTP – utility consumption	C.1.D.3 Follow-up WTP – consumption 3 [only if option 4 in C.1 is chosen AND option 2, 3, 4, or 5 in C.1.D.1]	C.1.C.3 Follow-up WTP – leisure 3 [only if option 3 in C.1 is chosen]	C.1.A.1 Follow-up WTP – income 1 [only if option 1 in C.1 is chosen]
C.1.E.1 Follow-up WTP – utility consumption 1 [only if option 5 in C.1 is chosen]	C.1.D.4 Follow-up WTP – consumption 4 [only if option 4 in C.1 is chosen]	C.1.C.4 Follow-up WTP – leisure 4 [only if option 3 in C.1 is NOT chosen]	C.1.A.2 Follow-up WTP – income 2 [only if option 1 in C.1 is chosen]
C.1.E.2 Follow-up WTP – utility consumption 2 [only if option 5 in C.1 is chosen]	C.1.D.5 Follow-up WTP – consumption 5 [only if option 4 in C.1 is chosen AND option 2, 3, 4, or 5 in C.1.D.4]	C.1.D Follow-up WTP - consumption	C.1.A.3 Follow-up WTP – income 3[only if option 1 in C.1 is chosen]
C.1.E.3 Follow-up WTP – utility consumption 3 [only if option 5 in C.1 is NOT chosen]	C.1.D.6 Follow-up WTP – consumption 6 [only if option 4 in C.1 is chosen AND option 2, 3, 4, or 5 in C.1.D.4]	C.1.D.1 Follow-up WTP – consumption 1 [only if option 4 in C.1 is chosen]	C.1.A.4 Follow-up WTP – income 4 [only if option 1 in C.1 is NOT chosen]
D: Part 3 - Introduction and questions utility of consumption scale	C.1.D.7 Follow-up WTP – consumption 7 [only if option 4 in C.1 is chosen]	C.1.D.2 Follow-up WTP – consumption 2 [only if option 4 in C.1 is chosen AND option 2, 3, 4, or 5 in C.1.D.1]	C.1.B Follow-up WTP - productivity
D.1 Introduction utility of consumption scale	C.1.D.8 Follow-up WTP – consumption 8 [only if option 4 in C.1 is NOT chosen]	C.1.D.3 Follow-up WTP – consumption 3 [only if option 4 in C.1 is chosen AND option 2, 3, 4, or 5 in C.1.D.1]	C.1.B.1 Follow-up WTP – productivity 1 [only if option 2 in C.1 is chosen]
D.1.A Introduction utility of consumption scale I	C.1.E Follow-up WTP – utility consumption	C.1.D.4 Follow-up WTP – consumption 4 [only if option 4 in C.1 is chosen]	C.1.B.2 Follow-up WTP – productivity 2 [only if option 2 in C.1 is chosen]
D.1.B Introduction utility of consumption scale II (own utility of consumption)	C.1.E.1 Follow-up WTP – utility consumption 1 [only if option 5 in C.1 is chosen]	C.1.D.5 Follow-up WTP – consumption 5 [only if option 4 in C.1 is chosen AND option 2, 3, 4, or 5 in C.1.D.4]	C.1.B.3 Follow-up WTP – productivity 3 [only if option 2 in C.1 is chosen]
D.1.C Introduction utility of consumption scale III	C.1.E.2 Follow-up WTP – utility consumption 1 [only if option 5 in C.1 is chosen]	C.1.D.6 Follow-up WTP – consumption 6 [only if option 4 in C.1 is chosen AND option 2, 3, 4, or 5 in C.1.D.4]	C.1.B.4 Follow-up WTP – productivity 4 [only if option 2 in C.1 is NOT chosen]
D.1.D Introduction utility of consumption scale IV	C.1.E.3 Follow-up WTP – utility consumption 2 [only if option 5 in C.1 is chosen]	C.1.D.7 Follow-up WTP – consumption 7 [only if option 4 in C.1 is chosen]	C.1.C Follow-up WTP - leisure
D.2 Questions utility of consumption	C.1.E.4 Follow-up WTP – utility consumption 3 [only if option 5 in C.1 is NOT chosen]	C.1.D.8 Follow-up WTP – consumption 8 [only if option 4 in C.1 is NOT chosen]	C.1.C.1 Follow-up WTP – leisure 1 [only if option 3 in C.1 is chosen]
D.2.A Utility of consumption for quality of life 25	D: Part 3 - Introduction and questions utility of consumption scale	C.1.E Follow-up WTP – utility consumption	C.1.C.2 Follow-up WTP – leisure 2 [only if option 3 in C.1 is chosen]
D.2.B Utility of consumption for quality of life 50	D.1 Introduction utility of consumption scale	C.1.E.1 Follow-up WTP – utility consumption 1 [only if option 5 in C.1 is chosen]	C.1.C.3 Follow-up WTP – leisure 3 [only if option 3 in C.1 is chosen]
D.2.C Utility of consumption for quality of life 75	D.1.A Introduction utility of consumption scale I	C.1.E.2 Follow-up WTP – utility consumption 1 [only if option 5 in C.1 is chosen]	C.1.C.4 Follow-up WTP – leisure 4 [only if option 3 in C.1 is NOT chosen]
D.2.D Utility of consumption for quality of life 100	D.1.B Introduction utility of consumption scale II (own utility of consumption)	C.1.E.3 Follow-up WTP – utility consumption 2 [only if option 5 in C.1 is chosen]	C.1.D Follow-up WTP - consumption
D.3 Questions utility of consumption + money gain	D.1.C Introduction utility of consumption scale III	C.1.E.4 Follow-up WTP – utility consumption 3 [only if option 5 in C.1 is NOT chosen]	C.1.D.1 Follow-up WTP – consumption 1 [only if option 4 in C.1 is chosen]
D.3.A Utility of consumption for quality of life 25 + money gain	D.1.D Introduction utility of consumption scale IV	D: Part 3 - Introduction and questions utility of consumption scale	C.1.D.2 Follow-up WTP – consumption 2 [only if option 4 in C.1 is chosen AND option 2, 3, 4, or 5 in C.1.D.1]
D.3.B Utility of consumption for quality of life 50 + money gain	D.2 Questions utility of consumption	D.1 Introduction utility of consumption scale	C.1.D.3 Follow-up WTP – consumption 3 [only if option 4 in C.1 is chosen AND option 2, 3, 4, or 5 in C.1.D.1]
D.3.C Utility of consumption for quality of life 75 + money gain	D.2.A Utility of consumption for quality of life 25	D.1.A Introduction utility of consumption scale I	C.1.D.4 Follow-up WTP – consumption 4 [only if option 4 in C.1 is chosen]
D.3.D Utility of consumption for quality of life 100 + money gain	D.2.B Utility of consumption for quality of life 50	D.1.B Introduction utility of consumption scale II (own utility of consumption)	C.1.D.5 Follow-up WTP – consumption 5 [only if option 4 in C.1 is chosen AND option 2, 3, 4, or 5 in C.1.D.4]
E: Part 4 - Respondent information	D.2.C Utility of consumption for quality of life 75	D.1.C Introduction utility of consumption scale III	C.1.D.6 Follow-up WTP – consumption 6 [only if option 4 in C.1 is chosen AND option 2, 3, 4, or 5 in C.1.D.4]
E.1 Age	D.2.D Utility of consumption for quality of life 100	D.1.D Introduction utility of consumption scale IV	C.1.D.7 Follow-up WTP – consumption 7 [only if option 4 in C.1 is chosen]
E.2 Gender	D.3 Questions utility of consumption + money gain	D.2 Questions utility of consumption	C.1.D.8 Follow-up WTP – consumption 8 [only if option 4 in C.1 is NOT chosen]
E.3 Highest education	D.3.A Utility of consumption for quality of life 25 + money gain	D.2.A Utility of consumption for quality of life 25	D: Part 4 - Respondent information
E.4 Marital status	D.3.B Utility of consumption for quality of life 50 + money gain	D.2.B Utility of consumption for quality of life 50	D.1 Age
E.5 Household size	D.3.C Utility of consumption for quality of life 75 + money gain	D.2.C Utility of consumption for quality of life 75	D.2 Gender
E.6 Children	D.3.D Utility of consumption for quality of life 100 + money gain	D.2.D Utility of consumption for quality of life 100	D.3 Highest education
E.7 Children at home [only if E.6 = ‘Ja…’]	E: Part 4 - Respondent information	D.3 Questions utility of consumption + money gain	D.4 Marital status
E.8 Employment	E.1 Age	D.3.A Utility of consumption for quality of life 25 + money gain	D.5 Household size
E.9 Net household income	E.2 Gender	D.3.B Utility of consumption for quality of life 50 + money gain	D.6 Children
E.10 Income sufficient	E.3 Highest education	D.3.C Utility of consumption for quality of life 75 + money gain	D.7 Children at home [only if D.6 = ‘Ja…’]
E.11 Religion 1	E.4 Marital status	D.3.D Utility of consumption for quality of life 100 + money gain	D.8 Employment
E.12 Religion 2	E.5 Household size	E: Part 4 - Respondent information	D.9 Net household income
E.13 Ethnicity	E.6 Children	E.1 Age	D.10 Income sufficient
F: End questionnaire	E.7 Children at home [only if E.6 = ‘Ja…’]	E.2 Gender	D.11 Religion 1
	E.8 Employment	E.3 Highest education	D.12 Religion 2
	E.9 Net household income	E.4 Marital status	D.13 Ethnicity
	E.10 Income sufficient	E.5 Household size	E: End questionnaire
	E.11 Religion 1	E.6 Children
	E.12 Religion 2	E.7 Children at home [only if E.6 = ‘Ja…’]
	E.13 Ethnicity	E.8 Employment
	F: End questionnaire	E.9 Net household income
		E.10 Income sufficient
		E.11 Religion 1
		E.12 Religion 2
		E.13 Ethnicity
		F: End questionnaire

## Sheet: Questionnaire parts
A		Introduction questionnaire + permission				A
		No instruction + scenario set 1, 2, 3			Instruction + scenario set 3
B		Scenario set 1 (quality of life): Introduction QALY scale + WTP questions	Scenario set 2 (length of life): Introduction QALY scale + WTP questions	Scenario set 3 (length and quality of life): Introduction QALY scale + WTP questions	Introduction QALY scale + utility of consumption scale + questions utility of consumption for health states + WTP questions	B
C		Follow-up questions on inclusion factors other than health (slightly different for scenario 2 and 3 due to LL changes)			Follow-up questions on inclusion factors other than health (excluding utility of consumption)	C
D		Introduction utility of consumption scale + questions utility of consumption for health states
E		Respondent information				D
F		End questionnaire				E
