# Supplementary material for: Benefits beyond health in the willingness to pay for a quality-adjusted life-year
Source: Eur J Health Econ. 2024 Oct 7;26(4):653–70. doi: 10.1007/s10198-024-01726-7 (PMC12126320; doi:10.1007/s10198-024-01726-7)
Supplement: Supplementary file 12 — Supplementary file12 (XLSX 810 kb) [file 10198_2024_1726_MOESM12_ESM.xlsx]

## Sheet: v1-4
Age	Age_cat	Children	Children_athome	Children_n	E_I_change_LL	E_I_change_QoL	Edu_other	Education	EL_income	EL_income_impact	EL_income_L	EL_income_L_other	EL_income_no	EL_income_no_other	EL_income_Q	EL_income_Q_other	EL_leisure	EL_leisure_impact	EL_leisure_L	EL_leisure_L_other	EL_leisure_no	EL_leisure_no_other	EL_leisure_Q	EL_leisure_Q_other	EL_no	EL_productivity	EL_productivity_impact	EL_productivity_L	EL_productivity_L_other	EL_productivity_no	EL_productivity_no_other	EL_productivity_Q	EL_productivity_Q_other	EL_spending	EL_spending_impact	EL_spending_L	EL_spending_L_cat1	EL_spending_L_cat2	EL_spending_L_cat3	EL_spending_L_cat4	EL_spending_L_cat5	EL_spending_L_cat6	EL_spending_L_cat7	EL_spending_L_cat8	EL_spending_L_cat9	EL_spending_L_change_cat1	EL_spending_L_change_cat2	EL_spending_L_change_cat3	EL_spending_L_change_cat4
30	2	2	#NULL!		#NULL!	#NULL!		5	#NULL!	#NULL!	#NULL!	#NULL!	#NULL!		#NULL!		0	#NULL!	#NULL!	#NULL!	1		#NULL!		1	0	#NULL!	#NULL!	#NULL!	2		#NULL!		0	#NULL!	#NULL!	#NULL!	#NULL!	#NULL!	#NULL!	#NULL!	#NULL!	#NULL!	#NULL!	#NULL!	#NULL!	#NULL!	#NULL!	#NULL!
34	2	1	2	2	#NULL!	#NULL!		8	#NULL!	#NULL!	#NULL!	#NULL!	#NULL!		#NULL!		0	#NULL!	#NULL!	#NULL!	3		#NULL!		1	0	#NULL!	#NULL!	#NULL!	3		#NULL!		0	#NULL!	#NULL!	#NULL!	#NULL!	#NULL!	#NULL!	#NULL!	#NULL!	#NULL!	#NULL!	#NULL!	#NULL!	#NULL!	#NULL!	#NULL!
25	2	2	#NULL!		#NULL!	#NULL!		8	#NULL!	#NULL!	#NULL!	#NULL!	#NULL!		#NULL!		0	#NULL!	#NULL!	#NULL!	1		#NULL!		0	0	#NULL!	#NULL!	#NULL!	2		#NULL!		1	2	#NULL!	#NULL!	#NULL!	#NULL!	#NULL!	#NULL!	#NULL!	#NULL!	#NULL!	#NULL!	#NULL!	#NULL!	#NULL!	#NULL!
29	2	2	#NULL!		#NULL!	#NULL!		5	#NULL!	#NULL!	#NULL!	#NULL!	#NULL!		#NULL!		1	2	#NULL!	#NULL!	#NULL!		2		0	0	#NULL!	#NULL!	#NULL!	1		#NULL!		0	#NULL!	#NULL!	#NULL!	#NULL!	#NULL!	#NULL!	#NULL!	#NULL!	#NULL!	#NULL!	#NULL!	#NULL!	#NULL!	#NULL!	#NULL!
46	4	2	#NULL!		#NULL!	#NULL!		8	#NULL!	#NULL!	#NULL!	#NULL!	#NULL!		#NULL!		0	#NULL!	#NULL!	#NULL!	1		#NULL!		1	0	#NULL!	#NULL!	#NULL!	3		#NULL!		0	#NULL!	#NULL!	#NULL!	#NULL!	#NULL!	#NULL!	#NULL!	#NULL!	#NULL!	#NULL!	#NULL!	#NULL!	#NULL!	#NULL!	#NULL!
52	4	1	0	2	#NULL!	#NULL!		7	#NULL!	#NULL!	#NULL!	#NULL!	#NULL!		#NULL!		0	#NULL!	#NULL!	#NULL!	2		#NULL!		0	1	2	#NULL!	#NULL!	#NULL!		2		1	2	#NULL!	#NULL!	#NULL!	#NULL!	#NULL!	#NULL!	#NULL!	#NULL!	#NULL!	#NULL!	#NULL!	#NULL!	#NULL!	#NULL!
65	6	1	0	3	#NULL!	#NULL!		4	#NULL!	#NULL!	#NULL!	#NULL!	#NULL!		#NULL!		0	#NULL!	#NULL!	#NULL!	1		#NULL!		1	0	#NULL!	#NULL!	#NULL!	3		#NULL!		0	#NULL!	#NULL!	#NULL!	#NULL!	#NULL!	#NULL!	#NULL!	#NULL!	#NULL!	#NULL!	#NULL!	#NULL!	#NULL!	#NULL!	#NULL!
44	3	2	#NULL!		#NULL!	#NULL!		8	#NULL!	#NULL!	#NULL!	#NULL!	#NULL!		#NULL!		0	#NULL!	#NULL!	#NULL!	4	ik zou zoveel mogelijk genieten van het leven en me niet druk maken over vrije tijd	#NULL!		0	0	#NULL!	#NULL!	#NULL!	4	vind ik weinig van belang als je een jaar te leven hebt	#NULL!		1	1	#NULL!	#NULL!	#NULL!	#NULL!	#NULL!	#NULL!	#NULL!	#NULL!	#NULL!	#NULL!	#NULL!	#NULL!	#NULL!	#NULL!
51	4	1	1	1	#NULL!	#NULL!		6	#NULL!	#NULL!	#NULL!	#NULL!	#NULL!		#NULL!		0	#NULL!	#NULL!	#NULL!	1		#NULL!		1	0	#NULL!	#NULL!	#NULL!	3		#NULL!		0	#NULL!	#NULL!	#NULL!	#NULL!	#NULL!	#NULL!	#NULL!	#NULL!	#NULL!	#NULL!	#NULL!	#NULL!	#NULL!	#NULL!	#NULL!
74	6	1	0	2	#NULL!	#NULL!		5	#NULL!	#NULL!	#NULL!	#NULL!	#NULL!		#NULL!		0	#NULL!	#NULL!	#NULL!	3		#NULL!		0	0	#NULL!	#NULL!	#NULL!	3		#NULL!		1	3	#NULL!	#NULL!	#NULL!	#NULL!	#NULL!	#NULL!	#NULL!	#NULL!	#NULL!	#NULL!	#NULL!	#NULL!	#NULL!	#NULL!
60	5	1	0	1	#NULL!	#NULL!		7	#NULL!	#NULL!	#NULL!	#NULL!	#NULL!		#NULL!		0	#NULL!	#NULL!	#NULL!	3		#NULL!		0	1	2	#NULL!	#NULL!	#NULL!		2		1	2	#NULL!	#NULL!	#NULL!	#NULL!	#NULL!	#NULL!	#NULL!	#NULL!	#NULL!	#NULL!	#NULL!	#NULL!	#NULL!	#NULL!
56	5	2	#NULL!		#NULL!	#NULL!		2	#NULL!	#NULL!	#NULL!	#NULL!	#NULL!		#NULL!		1	3	#NULL!	#NULL!	#NULL!		1		0	0	#NULL!	#NULL!	#NULL!	3		#NULL!		0	#NULL!	#NULL!	#NULL!	#NULL!	#NULL!	#NULL!	#NULL!	#NULL!	#NULL!	#NULL!	#NULL!	#NULL!	#NULL!	#NULL!	#NULL!
72	6	1	0	2	#NULL!	#NULL!		6	#NULL!	#NULL!	#NULL!	#NULL!	#NULL!		#NULL!		0	#NULL!	#NULL!	#NULL!	4	ik ging uit van vrije tijd dat laatste jaar	#NULL!		0	0	#NULL!	#NULL!	#NULL!	1		#NULL!		1	3	#NULL!	#NULL!	#NULL!	#NULL!	#NULL!	#NULL!	#NULL!	#NULL!	#NULL!	#NULL!	#NULL!	#NULL!	#NULL!	#NULL!
67	6	1	0	3	#NULL!	#NULL!		7	#NULL!	#NULL!	#NULL!	#NULL!	#NULL!		#NULL!		1	2	#NULL!	#NULL!	#NULL!		2		0	0	#NULL!	#NULL!	#NULL!	3		#NULL!		0	#NULL!	#NULL!	#NULL!	#NULL!	#NULL!	#NULL!	#NULL!	#NULL!	#NULL!	#NULL!	#NULL!	#NULL!	#NULL!	#NULL!	#NULL!
69	6	1	0	2	#NULL!	#NULL!		6	#NULL!	#NULL!	#NULL!	#NULL!	#NULL!		#NULL!		0	#NULL!	#NULL!	#NULL!	1		#NULL!		0	0	#NULL!	#NULL!	#NULL!	1		#NULL!		0	#NULL!	#NULL!	#NULL!	#NULL!	#NULL!	#NULL!	#NULL!	#NULL!	#NULL!	#NULL!	#NULL!	#NULL!	#NULL!	#NULL!	#NULL!
41	3	1	2	2	#NULL!	#NULL!		6	#NULL!	#NULL!	#NULL!	#NULL!	#NULL!		#NULL!		0	#NULL!	#NULL!	#NULL!	3		#NULL!		0	0	#NULL!	#NULL!	#NULL!	2		#NULL!		0	#NULL!	#NULL!	#NULL!	#NULL!	#NULL!	#NULL!	#NULL!	#NULL!	#NULL!	#NULL!	#NULL!	#NULL!	#NULL!	#NULL!	#NULL!
68	6	1	0	2	#NULL!	#NULL!		5	#NULL!	#NULL!	#NULL!	#NULL!	#NULL!		#NULL!		1	2	#NULL!	#NULL!	#NULL!		3		0	0	#NULL!	#NULL!	#NULL!	3		#NULL!		1	2	#NULL!	#NULL!	#NULL!	#NULL!	#NULL!	#NULL!	#NULL!	#NULL!	#NULL!	#NULL!	#NULL!	#NULL!	#NULL!	#NULL!
19	1	2	#NULL!		#NULL!	#NULL!		6	#NULL!	#NULL!	#NULL!	#NULL!	#NULL!		#NULL!		1	2	#NULL!	#NULL!	#NULL!		2		0	0	#NULL!	#NULL!	#NULL!	1		#NULL!		1	2	#NULL!	#NULL!	#NULL!	#NULL!	#NULL!	#NULL!	#NULL!	#NULL!	#NULL!	#NULL!	#NULL!	#NULL!	#NULL!	#NULL!
46	4	2	#NULL!		#NULL!	#NULL!		7	#NULL!	#NULL!	#NULL!	#NULL!	#NULL!		#NULL!		0	#NULL!	#NULL!	#NULL!	1		#NULL!		0	0	#NULL!	#NULL!	#NULL!	1		#NULL!		1	3	#NULL!	#NULL!	#NULL!	#NULL!	#NULL!	#NULL!	#NULL!	#NULL!	#NULL!	#NULL!	#NULL!	#NULL!	#NULL!	#NULL!
45	4	1	1	2	#NULL!	#NULL!		8	#NULL!	#NULL!	#NULL!	#NULL!	#NULL!		#NULL!		1	2	#NULL!	#NULL!	#NULL!		3		0	1	1	#NULL!	#NULL!	#NULL!		3		0	#NULL!	#NULL!	#NULL!	#NULL!	#NULL!	#NULL!	#NULL!	#NULL!	#NULL!	#NULL!	#NULL!	#NULL!	#NULL!	#NULL!	#NULL!
63	5	2	#NULL!		#NULL!	#NULL!		7	#NULL!	#NULL!	#NULL!	#NULL!	#NULL!		#NULL!		0	#NULL!	#NULL!	#NULL!	3		#NULL!		1	0	#NULL!	#NULL!	#NULL!	3		#NULL!		0	#NULL!	#NULL!	#NULL!	#NULL!	#NULL!	#NULL!	#NULL!	#NULL!	#NULL!	#NULL!	#NULL!	#NULL!	#NULL!	#NULL!	#NULL!
56	5	2	#NULL!		#NULL!	#NULL!		7	#NULL!	#NULL!	#NULL!	#NULL!	#NULL!		#NULL!		1	2	#NULL!	#NULL!	#NULL!		2		0	1	3	#NULL!	#NULL!	#NULL!		2		1	3	#NULL!	#NULL!	#NULL!	#NULL!	#NULL!	#NULL!	#NULL!	#NULL!	#NULL!	#NULL!	#NULL!	#NULL!	#NULL!	#NULL!
60	5	1	0	3	#NULL!	#NULL!		8	#NULL!	#NULL!	#NULL!	#NULL!	#NULL!		#NULL!		0	#NULL!	#NULL!	#NULL!	3		#NULL!		0	0	#NULL!	#NULL!	#NULL!	3		#NULL!		1	2	#NULL!	#NULL!	#NULL!	#NULL!	#NULL!	#NULL!	#NULL!	#NULL!	#NULL!	#NULL!	#NULL!	#NULL!	#NULL!	#NULL!
54	4	2	#NULL!		#NULL!	#NULL!		7	#NULL!	#NULL!	#NULL!	#NULL!	#NULL!		#NULL!		0	#NULL!	#NULL!	#NULL!	4	Totaal niet van belang, want ik betaal principieel niet voor medicijnen. Wat door de zorgverzekeraar vergoed wordt zonder bijbetaling overweeg als medicijn.	#NULL!		1	0	#NULL!	#NULL!	#NULL!	4	Totaal niet van belang, want ik betaal principieel niet voor medicijnen. Wat door de zorgverzekeraar vergoed wordt zonder bijbetaling overweeg als medicijn.	#NULL!		0	#NULL!	#NULL!	#NULL!	#NULL!	#NULL!	#NULL!	#NULL!	#NULL!	#NULL!	#NULL!	#NULL!	#NULL!	#NULL!	#NULL!	#NULL!
35	3	2	#NULL!		#NULL!	#NULL!		7	#NULL!	#NULL!	#NULL!	#NULL!	#NULL!		#NULL!		0	#NULL!	#NULL!	#NULL!	3		#NULL!		0	0	#NULL!	#NULL!	#NULL!	3		#NULL!		1	1	#NULL!	#NULL!	#NULL!	#NULL!	#NULL!	#NULL!	#NULL!	#NULL!	#NULL!	#NULL!	#NULL!	#NULL!	#NULL!	#NULL!
35	3	1	2	2	#NULL!	#NULL!		5	#NULL!	#NULL!	#NULL!	#NULL!	#NULL!		#NULL!		1	2	#NULL!	#NULL!	#NULL!		3		0	1	1	#NULL!	#NULL!	#NULL!		2		1	2	#NULL!	#NULL!	#NULL!	#NULL!	#NULL!	#NULL!	#NULL!	#NULL!	#NULL!	#NULL!	#NULL!	#NULL!	#NULL!	#NULL!
39	3	1	1	1	#NULL!	#NULL!		8	#NULL!	#NULL!	#NULL!	#NULL!	#NULL!		#NULL!		0	#NULL!	#NULL!	#NULL!	1		#NULL!		0	1	2	#NULL!	#NULL!	#NULL!		2		0	#NULL!	#NULL!	#NULL!	#NULL!	#NULL!	#NULL!	#NULL!	#NULL!	#NULL!	#NULL!	#NULL!	#NULL!	#NULL!	#NULL!	#NULL!
40	3	1	0	1	#NULL!	#NULL!		6	#NULL!	#NULL!	#NULL!	#NULL!	#NULL!		#NULL!		0	#NULL!	#NULL!	#NULL!	3		#NULL!		0	0	#NULL!	#NULL!	#NULL!	3		#NULL!		0	#NULL!	#NULL!	#NULL!	#NULL!	#NULL!	#NULL!	#NULL!	#NULL!	#NULL!	#NULL!	#NULL!	#NULL!	#NULL!	#NULL!	#NULL!
18	1	2	#NULL!		#NULL!	#NULL!		6	#NULL!	#NULL!	#NULL!	#NULL!	#NULL!		#NULL!		1	2	#NULL!	#NULL!	#NULL!		4	vrije tijd minde goed besteden	0	1	2	#NULL!	#NULL!	#NULL!		2		1	2	#NULL!	#NULL!	#NULL!	#NULL!	#NULL!	#NULL!	#NULL!	#NULL!	#NULL!	#NULL!	#NULL!	#NULL!	#NULL!	#NULL!
67	6	2	#NULL!		#NULL!	#NULL!		2	#NULL!	#NULL!	#NULL!	#NULL!	#NULL!		#NULL!		0	#NULL!	#NULL!	#NULL!	4	ik ben met pensioen dus genoeg vrijetijd	#NULL!		1	0	#NULL!	#NULL!	#NULL!	4	ik ben met pensioen	#NULL!		0	#NULL!	#NULL!	#NULL!	#NULL!	#NULL!	#NULL!	#NULL!	#NULL!	#NULL!	#NULL!	#NULL!	#NULL!	#NULL!	#NULL!	#NULL!
62	5	2	#NULL!		#NULL!	#NULL!		5	#NULL!	#NULL!	#NULL!	#NULL!	#NULL!		#NULL!		1	1	#NULL!	#NULL!	#NULL!		2		0	0	#NULL!	#NULL!	#NULL!	2		#NULL!		0	#NULL!	#NULL!	#NULL!	#NULL!	#NULL!	#NULL!	#NULL!	#NULL!	#NULL!	#NULL!	#NULL!	#NULL!	#NULL!	#NULL!	#NULL!
63	5	2	#NULL!		#NULL!	#NULL!		4	#NULL!	#NULL!	#NULL!	#NULL!	#NULL!		#NULL!		0	#NULL!	#NULL!	#NULL!	1		#NULL!		0	0	#NULL!	#NULL!	#NULL!	1		#NULL!		0	#NULL!	#NULL!	#NULL!	#NULL!	#NULL!	#NULL!	#NULL!	#NULL!	#NULL!	#NULL!	#NULL!	#NULL!	#NULL!	#NULL!	#NULL!
25	2	1	2	2	#NULL!	#NULL!		7	#NULL!	#NULL!	#NULL!	#NULL!	#NULL!		#NULL!		0	#NULL!	#NULL!	#NULL!	2		#NULL!		0	0	#NULL!	#NULL!	#NULL!	3		#NULL!		1	3	#NULL!	#NULL!	#NULL!	#NULL!	#NULL!	#NULL!	#NULL!	#NULL!	#NULL!	#NULL!	#NULL!	#NULL!	#NULL!	#NULL!
62	5	2	#NULL!		#NULL!	#NULL!		4	#NULL!	#NULL!	#NULL!	#NULL!	#NULL!		#NULL!		0	#NULL!	#NULL!	#NULL!	2		#NULL!		0	1	3	#NULL!	#NULL!	#NULL!		2		0	#NULL!	#NULL!	#NULL!	#NULL!	#NULL!	#NULL!	#NULL!	#NULL!	#NULL!	#NULL!	#NULL!	#NULL!	#NULL!	#NULL!	#NULL!
37	3	2	#NULL!		#NULL!	#NULL!		6	#NULL!	#NULL!	#NULL!	#NULL!	#NULL!		#NULL!		0	#NULL!	#NULL!	#NULL!	3		#NULL!		0	0	#NULL!	#NULL!	#NULL!	3		#NULL!		1	1	#NULL!	#NULL!	#NULL!	#NULL!	#NULL!	#NULL!	#NULL!	#NULL!	#NULL!	#NULL!	#NULL!	#NULL!	#NULL!	#NULL!
26	2	2	#NULL!		#NULL!	#NULL!		5	#NULL!	#NULL!	#NULL!	#NULL!	#NULL!		#NULL!		0	#NULL!	#NULL!	#NULL!	2		#NULL!		0	0	#NULL!	#NULL!	#NULL!	3		#NULL!		0	#NULL!	#NULL!	#NULL!	#NULL!	#NULL!	#NULL!	#NULL!	#NULL!	#NULL!	#NULL!	#NULL!	#NULL!	#NULL!	#NULL!	#NULL!
46	4	1	0	2	#NULL!	#NULL!		3	#NULL!	#NULL!	#NULL!	#NULL!	#NULL!		#NULL!		0	#NULL!	#NULL!	#NULL!	4	ik heb voldoende vrije tijd	#NULL!		0	0	#NULL!	#NULL!	#NULL!	4	nvt	#NULL!		1	3	#NULL!	#NULL!	#NULL!	#NULL!	#NULL!	#NULL!	#NULL!	#NULL!	#NULL!	#NULL!	#NULL!	#NULL!	#NULL!	#NULL!
24	1	2	#NULL!		#NULL!	#NULL!		6	#NULL!	#NULL!	#NULL!	#NULL!	#NULL!		#NULL!		0	#NULL!	#NULL!	#NULL!	3		#NULL!		0	0	#NULL!	#NULL!	#NULL!	3		#NULL!		1	3	#NULL!	#NULL!	#NULL!	#NULL!	#NULL!	#NULL!	#NULL!	#NULL!	#NULL!	#NULL!	#NULL!	#NULL!	#NULL!	#NULL!
21	1	2	#NULL!		#NULL!	#NULL!		7	#NULL!	#NULL!	#NULL!	#NULL!	#NULL!		#NULL!		1	2	#NULL!	#NULL!	#NULL!		1		0	1	2	#NULL!	#NULL!	#NULL!		2		1	3	#NULL!	#NULL!	#NULL!	#NULL!	#NULL!	#NULL!	#NULL!	#NULL!	#NULL!	#NULL!	#NULL!	#NULL!	#NULL!	#NULL!
56	5	1	1	6	#NULL!	#NULL!		5	#NULL!	#NULL!	#NULL!	#NULL!	#NULL!		#NULL!		0	#NULL!	#NULL!	#NULL!	2		#NULL!		0	0	#NULL!	#NULL!	#NULL!	1		#NULL!		0	#NULL!	#NULL!	#NULL!	#NULL!	#NULL!	#NULL!	#NULL!	#NULL!	#NULL!	#NULL!	#NULL!	#NULL!	#NULL!	#NULL!	#NULL!
53	4	1	1	1	#NULL!	#NULL!		7	#NULL!	#NULL!	#NULL!	#NULL!	#NULL!		#NULL!		1	1	#NULL!	#NULL!	#NULL!		2		0	0	#NULL!	#NULL!	#NULL!	1		#NULL!		0	#NULL!	#NULL!	#NULL!	#NULL!	#NULL!	#NULL!	#NULL!	#NULL!	#NULL!	#NULL!	#NULL!	#NULL!	#NULL!	#NULL!	#NULL!
71	6	1	0	2	#NULL!	#NULL!		7	#NULL!	#NULL!	#NULL!	#NULL!	#NULL!		#NULL!		1	2	#NULL!	#NULL!	#NULL!		2		0	0	#NULL!	#NULL!	#NULL!	3		#NULL!		0	#NULL!	#NULL!	#NULL!	#NULL!	#NULL!	#NULL!	#NULL!	#NULL!	#NULL!	#NULL!	#NULL!	#NULL!	#NULL!	#NULL!	#NULL!
50	4	1	0	4	#NULL!	#NULL!		3	#NULL!	#NULL!	#NULL!	#NULL!	#NULL!		#NULL!		0	#NULL!	#NULL!	#NULL!	2		#NULL!		1	0	#NULL!	#NULL!	#NULL!	3		#NULL!		0	#NULL!	#NULL!	#NULL!	#NULL!	#NULL!	#NULL!	#NULL!	#NULL!	#NULL!	#NULL!	#NULL!	#NULL!	#NULL!	#NULL!	#NULL!
60	5	1	0	3	#NULL!	#NULL!		7	#NULL!	#NULL!	#NULL!	#NULL!	#NULL!		#NULL!		1	3	#NULL!	#NULL!	#NULL!		2		0	1	3	#NULL!	#NULL!	#NULL!		2		0	#NULL!	#NULL!	#NULL!	#NULL!	#NULL!	#NULL!	#NULL!	#NULL!	#NULL!	#NULL!	#NULL!	#NULL!	#NULL!	#NULL!	#NULL!
44	3	1	1	1	#NULL!	#NULL!		7	#NULL!	#NULL!	#NULL!	#NULL!	#NULL!		#NULL!		0	#NULL!	#NULL!	#NULL!	3		#NULL!		0	0	#NULL!	#NULL!	#NULL!	1		#NULL!		1	2	#NULL!	#NULL!	#NULL!	#NULL!	#NULL!	#NULL!	#NULL!	#NULL!	#NULL!	#NULL!	#NULL!	#NULL!	#NULL!	#NULL!
71	6	1	0	2	#NULL!	#NULL!		4	#NULL!	#NULL!	#NULL!	#NULL!	#NULL!		#NULL!		1	3	#NULL!	#NULL!	#NULL!		2		0	0	#NULL!	#NULL!	#NULL!	4	Productiviteit is dan niet belangrijk genoeg. Vrijheid wel.	#NULL!		0	#NULL!	#NULL!	#NULL!	#NULL!	#NULL!	#NULL!	#NULL!	#NULL!	#NULL!	#NULL!	#NULL!	#NULL!	#NULL!	#NULL!	#NULL!
60	5	1	0	2	#NULL!	#NULL!		4	#NULL!	#NULL!	#NULL!	#NULL!	#NULL!		#NULL!		0	#NULL!	#NULL!	#NULL!	3		#NULL!		0	0	#NULL!	#NULL!	#NULL!	4	ik heb geen productief leven	#NULL!		1	3	#NULL!	#NULL!	#NULL!	#NULL!	#NULL!	#NULL!	#NULL!	#NULL!	#NULL!	#NULL!	#NULL!	#NULL!	#NULL!	#NULL!
54	4	2	#NULL!		#NULL!	#NULL!		5	#NULL!	#NULL!	#NULL!	#NULL!	#NULL!		#NULL!		0	#NULL!	#NULL!	#NULL!	3		#NULL!		0	0	#NULL!	#NULL!	#NULL!	3		#NULL!		1	2	#NULL!	#NULL!	#NULL!	#NULL!	#NULL!	#NULL!	#NULL!	#NULL!	#NULL!	#NULL!	#NULL!	#NULL!	#NULL!	#NULL!
44	3	2	#NULL!		#NULL!	#NULL!		5	#NULL!	#NULL!	#NULL!	#NULL!	#NULL!		#NULL!		0	#NULL!	#NULL!	#NULL!	2		#NULL!		1	0	#NULL!	#NULL!	#NULL!	3		#NULL!		0	#NULL!	#NULL!	#NULL!	#NULL!	#NULL!	#NULL!	#NULL!	#NULL!	#NULL!	#NULL!	#NULL!	#NULL!	#NULL!	#NULL!	#NULL!
36	3	2	#NULL!		#NULL!	#NULL!		8	#NULL!	#NULL!	#NULL!	#NULL!	#NULL!		#NULL!		0	#NULL!	#NULL!	#NULL!	1		#NULL!		0	1	2	#NULL!	#NULL!	#NULL!		2		0	#NULL!	#NULL!	#NULL!	#NULL!	#NULL!	#NULL!	#NULL!	#NULL!	#NULL!	#NULL!	#NULL!	#NULL!	#NULL!	#NULL!	#NULL!
65	6	1	0	2	#NULL!	#NULL!		7	#NULL!	#NULL!	#NULL!	#NULL!	#NULL!		#NULL!		1	2	#NULL!	#NULL!	#NULL!		2		0	0	#NULL!	#NULL!	#NULL!	3		#NULL!		1	2	#NULL!	#NULL!	#NULL!	#NULL!	#NULL!	#NULL!	#NULL!	#NULL!	#NULL!	#NULL!	#NULL!	#NULL!	#NULL!	#NULL!
38	3	2	#NULL!		#NULL!	#NULL!		7	#NULL!	#NULL!	#NULL!	#NULL!	#NULL!		#NULL!		0	#NULL!	#NULL!	#NULL!	3		#NULL!		0	0	#NULL!	#NULL!	#NULL!	1		#NULL!		1	2	#NULL!	#NULL!	#NULL!	#NULL!	#NULL!	#NULL!	#NULL!	#NULL!	#NULL!	#NULL!	#NULL!	#NULL!	#NULL!	#NULL!
69	6	1	0	2	#NULL!	#NULL!		4	#NULL!	#NULL!	#NULL!	#NULL!	#NULL!		#NULL!		1	1	#NULL!	#NULL!	#NULL!		1		0	1	2	#NULL!	#NULL!	#NULL!		2		1	1	#NULL!	#NULL!	#NULL!	#NULL!	#NULL!	#NULL!	#NULL!	#NULL!	#NULL!	#NULL!	#NULL!	#NULL!	#NULL!	#NULL!
73	6	1	0	2	#NULL!	#NULL!		7	#NULL!	#NULL!	#NULL!	#NULL!	#NULL!		#NULL!		1	2	#NULL!	#NULL!	#NULL!		2		0	1	2	#NULL!	#NULL!	#NULL!		2		1	2	#NULL!	#NULL!	#NULL!	#NULL!	#NULL!	#NULL!	#NULL!	#NULL!	#NULL!	#NULL!	#NULL!	#NULL!	#NULL!	#NULL!
23	1	2	#NULL!		#NULL!	#NULL!		8	#NULL!	#NULL!	#NULL!	#NULL!	#NULL!		#NULL!		1	2	#NULL!	#NULL!	#NULL!		2		0	1	2	#NULL!	#NULL!	#NULL!		2		1	2	#NULL!	#NULL!	#NULL!	#NULL!	#NULL!	#NULL!	#NULL!	#NULL!	#NULL!	#NULL!	#NULL!	#NULL!	#NULL!	#NULL!
59	5	1	0	2	#NULL!	#NULL!		5	#NULL!	#NULL!	#NULL!	#NULL!	#NULL!		#NULL!		1	2	#NULL!	#NULL!	#NULL!		2		0	1	2	#NULL!	#NULL!	#NULL!		1		1	2	#NULL!	#NULL!	#NULL!	#NULL!	#NULL!	#NULL!	#NULL!	#NULL!	#NULL!	#NULL!	#NULL!	#NULL!	#NULL!	#NULL!
64	5	1	0	2	#NULL!	#NULL!		7	#NULL!	#NULL!	#NULL!	#NULL!	#NULL!		#NULL!		0	#NULL!	#NULL!	#NULL!	4	I.v.m. pensioen heb ik veel vrije tijd	#NULL!		0	0	#NULL!	#NULL!	#NULL!	4	IK ga binnenkort met pensioen	#NULL!		1	2	#NULL!	#NULL!	#NULL!	#NULL!	#NULL!	#NULL!	#NULL!	#NULL!	#NULL!	#NULL!	#NULL!	#NULL!	#NULL!	#NULL!
40	3	1	2	2	#NULL!	#NULL!		6	#NULL!	#NULL!	#NULL!	#NULL!	#NULL!		#NULL!		0	#NULL!	#NULL!	#NULL!	3		#NULL!		0	0	#NULL!	#NULL!	#NULL!	3		#NULL!		1	1	#NULL!	#NULL!	#NULL!	#NULL!	#NULL!	#NULL!	#NULL!	#NULL!	#NULL!	#NULL!	#NULL!	#NULL!	#NULL!	#NULL!
55	5	2	#NULL!		#NULL!	#NULL!		5	#NULL!	#NULL!	#NULL!	#NULL!	#NULL!		#NULL!		1	1	#NULL!	#NULL!	#NULL!		3		0	0	#NULL!	#NULL!	#NULL!	1		#NULL!		0	#NULL!	#NULL!	#NULL!	#NULL!	#NULL!	#NULL!	#NULL!	#NULL!	#NULL!	#NULL!	#NULL!	#NULL!	#NULL!	#NULL!	#NULL!
49	4	1	1	1	#NULL!	#NULL!		4	#NULL!	#NULL!	#NULL!	#NULL!	#NULL!		#NULL!		1	1	#NULL!	#NULL!	#NULL!		2		0	0	#NULL!	#NULL!	#NULL!	1		#NULL!		0	#NULL!	#NULL!	#NULL!	#NULL!	#NULL!	#NULL!	#NULL!	#NULL!	#NULL!	#NULL!	#NULL!	#NULL!	#NULL!	#NULL!	#NULL!
67	6	1	0	2	#NULL!	#NULL!		4	#NULL!	#NULL!	#NULL!	#NULL!	#NULL!		#NULL!		0	#NULL!	#NULL!	#NULL!	3		#NULL!		0	0	#NULL!	#NULL!	#NULL!	3		#NULL!		1	1	#NULL!	#NULL!	#NULL!	#NULL!	#NULL!	#NULL!	#NULL!	#NULL!	#NULL!	#NULL!	#NULL!	#NULL!	#NULL!	#NULL!
28	2	2	#NULL!		#NULL!	#NULL!		8	#NULL!	#NULL!	#NULL!	#NULL!	#NULL!		#NULL!		0	#NULL!	#NULL!	#NULL!	3		#NULL!		0	0	#NULL!	#NULL!	#NULL!	2		#NULL!		1	2	#NULL!	#NULL!	#NULL!	#NULL!	#NULL!	#NULL!	#NULL!	#NULL!	#NULL!	#NULL!	#NULL!	#NULL!	#NULL!	#NULL!
53	4	2	#NULL!		#NULL!	#NULL!		5	#NULL!	#NULL!	#NULL!	#NULL!	#NULL!		#NULL!		0	#NULL!	#NULL!	#NULL!	1		#NULL!		0	0	#NULL!	#NULL!	#NULL!	1		#NULL!		1	2	#NULL!	#NULL!	#NULL!	#NULL!	#NULL!	#NULL!	#NULL!	#NULL!	#NULL!	#NULL!	#NULL!	#NULL!	#NULL!	#NULL!
70	6	2	#NULL!		#NULL!	#NULL!		5	#NULL!	#NULL!	#NULL!	#NULL!	#NULL!		#NULL!		0	#NULL!	#NULL!	#NULL!	2		#NULL!		1	0	#NULL!	#NULL!	#NULL!	3		#NULL!		0	#NULL!	#NULL!	#NULL!	#NULL!	#NULL!	#NULL!	#NULL!	#NULL!	#NULL!	#NULL!	#NULL!	#NULL!	#NULL!	#NULL!	#NULL!
53	4	1	3	3	#NULL!	#NULL!		5	#NULL!	#NULL!	#NULL!	#NULL!	#NULL!		#NULL!		1	3	#NULL!	#NULL!	#NULL!		3		0	1	3	#NULL!	#NULL!	#NULL!		1		0	#NULL!	#NULL!	#NULL!	#NULL!	#NULL!	#NULL!	#NULL!	#NULL!	#NULL!	#NULL!	#NULL!	#NULL!	#NULL!	#NULL!	#NULL!
65	6	1	0	2	#NULL!	#NULL!		6	#NULL!	#NULL!	#NULL!	#NULL!	#NULL!		#NULL!		0	#NULL!	#NULL!	#NULL!	2		#NULL!		1	0	#NULL!	#NULL!	#NULL!	3		#NULL!		0	#NULL!	#NULL!	#NULL!	#NULL!	#NULL!	#NULL!	#NULL!	#NULL!	#NULL!	#NULL!	#NULL!	#NULL!	#NULL!	#NULL!	#NULL!
61	5	1	0	3	#NULL!	#NULL!		5	#NULL!	#NULL!	#NULL!	#NULL!	#NULL!		#NULL!		1	2	#NULL!	#NULL!	#NULL!		2		0	0	#NULL!	#NULL!	#NULL!	4	Ik dacht door het meficijn weer meer kon ondernemen	#NULL!		1	2	#NULL!	#NULL!	#NULL!	#NULL!	#NULL!	#NULL!	#NULL!	#NULL!	#NULL!	#NULL!	#NULL!	#NULL!	#NULL!	#NULL!
63	5	1	0	4	#NULL!	#NULL!		7	#NULL!	#NULL!	#NULL!	#NULL!	#NULL!		#NULL!		0	#NULL!	#NULL!	#NULL!	4	Ik heb voldoende vrije tijd	#NULL!		1	0	#NULL!	#NULL!	#NULL!	4	Ik ben met leeftijds ontslag defensie	#NULL!		0	#NULL!	#NULL!	#NULL!	#NULL!	#NULL!	#NULL!	#NULL!	#NULL!	#NULL!	#NULL!	#NULL!	#NULL!	#NULL!	#NULL!	#NULL!
61	5	1	0	2	#NULL!	#NULL!		6	#NULL!	#NULL!	#NULL!	#NULL!	#NULL!		#NULL!		0	#NULL!	#NULL!	#NULL!	1		#NULL!		0	0	#NULL!	#NULL!	#NULL!	4	niet relevant	#NULL!		1	2	#NULL!	#NULL!	#NULL!	#NULL!	#NULL!	#NULL!	#NULL!	#NULL!	#NULL!	#NULL!	#NULL!	#NULL!	#NULL!	#NULL!
57	5	2	#NULL!		#NULL!	#NULL!		5	#NULL!	#NULL!	#NULL!	#NULL!	#NULL!		#NULL!		1	2	#NULL!	#NULL!	#NULL!		2		0	0	#NULL!	#NULL!	#NULL!	2		#NULL!		1	3	#NULL!	#NULL!	#NULL!	#NULL!	#NULL!	#NULL!	#NULL!	#NULL!	#NULL!	#NULL!	#NULL!	#NULL!	#NULL!	#NULL!
56	5	2	#NULL!		#NULL!	#NULL!		5	#NULL!	#NULL!	#NULL!	#NULL!	#NULL!		#NULL!		0	#NULL!	#NULL!	#NULL!	3		#NULL!		0	1	2	#NULL!	#NULL!	#NULL!		1		0	#NULL!	#NULL!	#NULL!	#NULL!	#NULL!	#NULL!	#NULL!	#NULL!	#NULL!	#NULL!	#NULL!	#NULL!	#NULL!	#NULL!	#NULL!
27	2	2	#NULL!		#NULL!	#NULL!		7	#NULL!	#NULL!	#NULL!	#NULL!	#NULL!		#NULL!		0	#NULL!	#NULL!	#NULL!	2		#NULL!		0	1	3	#NULL!	#NULL!	#NULL!		1		0	#NULL!	#NULL!	#NULL!	#NULL!	#NULL!	#NULL!	#NULL!	#NULL!	#NULL!	#NULL!	#NULL!	#NULL!	#NULL!	#NULL!	#NULL!
52	4	1	1	2	#NULL!	#NULL!		5	#NULL!	#NULL!	#NULL!	#NULL!	#NULL!		#NULL!		0	#NULL!	#NULL!	#NULL!	3		#NULL!		0	0	#NULL!	#NULL!	#NULL!	1		#NULL!		1	3	#NULL!	#NULL!	#NULL!	#NULL!	#NULL!	#NULL!	#NULL!	#NULL!	#NULL!	#NULL!	#NULL!	#NULL!	#NULL!	#NULL!
20	1	2	#NULL!		#NULL!	#NULL!		5	#NULL!	#NULL!	#NULL!	#NULL!	#NULL!		#NULL!		1	1	#NULL!	#NULL!	#NULL!		1		0	0	#NULL!	#NULL!	#NULL!	2		#NULL!		1	1	#NULL!	#NULL!	#NULL!	#NULL!	#NULL!	#NULL!	#NULL!	#NULL!	#NULL!	#NULL!	#NULL!	#NULL!	#NULL!	#NULL!
58	5	2	#NULL!		#NULL!	#NULL!		4	#NULL!	#NULL!	#NULL!	#NULL!	#NULL!		#NULL!		0	#NULL!	#NULL!	#NULL!	1		#NULL!		0	0	#NULL!	#NULL!	#NULL!	3		#NULL!		1	2	#NULL!	#NULL!	#NULL!	#NULL!	#NULL!	#NULL!	#NULL!	#NULL!	#NULL!	#NULL!	#NULL!	#NULL!	#NULL!	#NULL!
49	4	2	#NULL!		#NULL!	#NULL!		7	#NULL!	#NULL!	#NULL!	#NULL!	#NULL!		#NULL!		0	#NULL!	#NULL!	#NULL!	3		#NULL!		1	0	#NULL!	#NULL!	#NULL!	3		#NULL!		0	#NULL!	#NULL!	#NULL!	#NULL!	#NULL!	#NULL!	#NULL!	#NULL!	#NULL!	#NULL!	#NULL!	#NULL!	#NULL!	#NULL!	#NULL!
61	5	1	0	1	#NULL!	#NULL!		7	#NULL!	#NULL!	#NULL!	#NULL!	#NULL!		#NULL!		0	#NULL!	#NULL!	#NULL!	4	als je nog 1 jaar te leven hebt, dan ben je ziek en zit in de ziektewet of neemt zoveel mogelijk (betaald) verlof	#NULL!		0	0	#NULL!	#NULL!	#NULL!	1		#NULL!		1	3	#NULL!	#NULL!	#NULL!	#NULL!	#NULL!	#NULL!	#NULL!	#NULL!	#NULL!	#NULL!	#NULL!	#NULL!	#NULL!	#NULL!
38	3	1	2	2	#NULL!	#NULL!		5	#NULL!	#NULL!	#NULL!	#NULL!	#NULL!		#NULL!		0	#NULL!	#NULL!	#NULL!	3		#NULL!		0	0	#NULL!	#NULL!	#NULL!	3		#NULL!		1	3	#NULL!	#NULL!	#NULL!	#NULL!	#NULL!	#NULL!	#NULL!	#NULL!	#NULL!	#NULL!	#NULL!	#NULL!	#NULL!	#NULL!
63	5	1	0	1	#NULL!	#NULL!		5	#NULL!	#NULL!	#NULL!	#NULL!	#NULL!		#NULL!		0	#NULL!	#NULL!	#NULL!	1		#NULL!		0	0	#NULL!	#NULL!	#NULL!	4	pensioen	#NULL!		1	2	#NULL!	#NULL!	#NULL!	#NULL!	#NULL!	#NULL!	#NULL!	#NULL!	#NULL!	#NULL!	#NULL!	#NULL!	#NULL!	#NULL!
35	3	1	2	2	#NULL!	#NULL!		8	#NULL!	#NULL!	#NULL!	#NULL!	#NULL!		#NULL!		0	#NULL!	#NULL!	#NULL!	3		#NULL!		0	0	#NULL!	#NULL!	#NULL!	2		#NULL!		1	3	#NULL!	#NULL!	#NULL!	#NULL!	#NULL!	#NULL!	#NULL!	#NULL!	#NULL!	#NULL!	#NULL!	#NULL!	#NULL!	#NULL!
58	5	1	0	2	#NULL!	#NULL!		6	#NULL!	#NULL!	#NULL!	#NULL!	#NULL!		#NULL!		0	#NULL!	#NULL!	#NULL!	1		#NULL!		1	0	#NULL!	#NULL!	#NULL!	1		#NULL!		0	#NULL!	#NULL!	#NULL!	#NULL!	#NULL!	#NULL!	#NULL!	#NULL!	#NULL!	#NULL!	#NULL!	#NULL!	#NULL!	#NULL!	#NULL!
63	5	1	0	3	#NULL!	#NULL!		5	#NULL!	#NULL!	#NULL!	#NULL!	#NULL!		#NULL!		0	#NULL!	#NULL!	#NULL!	3		#NULL!		0	0	#NULL!	#NULL!	#NULL!	1		#NULL!		1	3	#NULL!	#NULL!	#NULL!	#NULL!	#NULL!	#NULL!	#NULL!	#NULL!	#NULL!	#NULL!	#NULL!	#NULL!	#NULL!	#NULL!
28	2	2	#NULL!		#NULL!	#NULL!		7	#NULL!	#NULL!	#NULL!	#NULL!	#NULL!		#NULL!		0	#NULL!	#NULL!	#NULL!	1		#NULL!		0	0	#NULL!	#NULL!	#NULL!	1		#NULL!		1	1	#NULL!	#NULL!	#NULL!	#NULL!	#NULL!	#NULL!	#NULL!	#NULL!	#NULL!	#NULL!	#NULL!	#NULL!	#NULL!	#NULL!
49	4	1	1	2	#NULL!	#NULL!		6	#NULL!	#NULL!	#NULL!	#NULL!	#NULL!		#NULL!		0	#NULL!	#NULL!	#NULL!	3		#NULL!		0	0	#NULL!	#NULL!	#NULL!	1		#NULL!		0	#NULL!	#NULL!	#NULL!	#NULL!	#NULL!	#NULL!	#NULL!	#NULL!	#NULL!	#NULL!	#NULL!	#NULL!	#NULL!	#NULL!	#NULL!
67	6	1	0	3	#NULL!	#NULL!		3	#NULL!	#NULL!	#NULL!	#NULL!	#NULL!		#NULL!		0	#NULL!	#NULL!	#NULL!	2		#NULL!		0	0	#NULL!	#NULL!	#NULL!	3		#NULL!		1	3	#NULL!	#NULL!	#NULL!	#NULL!	#NULL!	#NULL!	#NULL!	#NULL!	#NULL!	#NULL!	#NULL!	#NULL!	#NULL!	#NULL!
19	1	2	#NULL!		#NULL!	#NULL!		6	#NULL!	#NULL!	#NULL!	#NULL!	#NULL!		#NULL!		0	#NULL!	#NULL!	#NULL!	3		#NULL!		1	0	#NULL!	#NULL!	#NULL!	3		#NULL!		0	#NULL!	#NULL!	#NULL!	#NULL!	#NULL!	#NULL!	#NULL!	#NULL!	#NULL!	#NULL!	#NULL!	#NULL!	#NULL!	#NULL!	#NULL!
74	6	1	0	1	#NULL!	#NULL!		5	#NULL!	#NULL!	#NULL!	#NULL!	#NULL!		#NULL!		0	#NULL!	#NULL!	#NULL!	3		#NULL!		0	0	#NULL!	#NULL!	#NULL!	3		#NULL!		1	2	#NULL!	#NULL!	#NULL!	#NULL!	#NULL!	#NULL!	#NULL!	#NULL!	#NULL!	#NULL!	#NULL!	#NULL!	#NULL!	#NULL!
33	2	1	3	3	#NULL!	#NULL!		7	#NULL!	#NULL!	#NULL!	#NULL!	#NULL!		#NULL!		0	#NULL!	#NULL!	#NULL!	1		#NULL!		0	0	#NULL!	#NULL!	#NULL!	2		#NULL!		0	#NULL!	#NULL!	#NULL!	#NULL!	#NULL!	#NULL!	#NULL!	#NULL!	#NULL!	#NULL!	#NULL!	#NULL!	#NULL!	#NULL!	#NULL!
30	2	2	#NULL!		#NULL!	#NULL!		6	#NULL!	#NULL!	#NULL!	#NULL!	#NULL!		#NULL!		1	3	#NULL!	#NULL!	#NULL!		3		0	0	#NULL!	#NULL!	#NULL!	3		#NULL!		1	2	#NULL!	#NULL!	#NULL!	#NULL!	#NULL!	#NULL!	#NULL!	#NULL!	#NULL!	#NULL!	#NULL!	#NULL!	#NULL!	#NULL!
26	2	2	#NULL!		#NULL!	#NULL!		7	#NULL!	#NULL!	#NULL!	#NULL!	#NULL!		#NULL!		0	#NULL!	#NULL!	#NULL!	2		#NULL!		0	0	#NULL!	#NULL!	#NULL!	1		#NULL!		0	#NULL!	#NULL!	#NULL!	#NULL!	#NULL!	#NULL!	#NULL!	#NULL!	#NULL!	#NULL!	#NULL!	#NULL!	#NULL!	#NULL!	#NULL!
23	1	2	#NULL!		#NULL!	#NULL!		5	#NULL!	#NULL!	#NULL!	#NULL!	#NULL!		#NULL!		0	#NULL!	#NULL!	#NULL!	3		#NULL!		0	0	#NULL!	#NULL!	#NULL!	3		#NULL!		1	2	#NULL!	#NULL!	#NULL!	#NULL!	#NULL!	#NULL!	#NULL!	#NULL!	#NULL!	#NULL!	#NULL!	#NULL!	#NULL!	#NULL!
74	6	1	0	4	#NULL!	#NULL!		8	#NULL!	#NULL!	#NULL!	#NULL!	#NULL!		#NULL!		1	2	#NULL!	#NULL!	#NULL!		2		0	0	#NULL!	#NULL!	#NULL!	1		#NULL!		0	#NULL!	#NULL!	#NULL!	#NULL!	#NULL!	#NULL!	#NULL!	#NULL!	#NULL!	#NULL!	#NULL!	#NULL!	#NULL!	#NULL!	#NULL!
68	6	1	0	2	#NULL!	#NULL!		4	#NULL!	#NULL!	#NULL!	#NULL!	#NULL!		#NULL!		0	#NULL!	#NULL!	#NULL!	1		#NULL!		1	0	#NULL!	#NULL!	#NULL!	3		#NULL!		0	#NULL!	#NULL!	#NULL!	#NULL!	#NULL!	#NULL!	#NULL!	#NULL!	#NULL!	#NULL!	#NULL!	#NULL!	#NULL!	#NULL!	#NULL!
74	6	1	0	1	#NULL!	#NULL!		7	#NULL!	#NULL!	#NULL!	#NULL!	#NULL!		#NULL!		0	#NULL!	#NULL!	#NULL!	2		#NULL!		0	0	#NULL!	#NULL!	#NULL!	2		#NULL!		1	2	#NULL!	#NULL!	#NULL!	#NULL!	#NULL!	#NULL!	#NULL!	#NULL!	#NULL!	#NULL!	#NULL!	#NULL!	#NULL!	#NULL!
69	6	1	0	2	#NULL!	#NULL!		4	#NULL!	#NULL!	#NULL!	#NULL!	#NULL!		#NULL!		0	#NULL!	#NULL!	#NULL!	3		#NULL!		0	1	3	#NULL!	#NULL!	#NULL!		2		1	3	#NULL!	#NULL!	#NULL!	#NULL!	#NULL!	#NULL!	#NULL!	#NULL!	#NULL!	#NULL!	#NULL!	#NULL!	#NULL!	#NULL!
62	5	1	0	2	#NULL!	#NULL!		4	#NULL!	#NULL!	#NULL!	#NULL!	#NULL!		#NULL!		1	2	#NULL!	#NULL!	#NULL!		2		0	0	#NULL!	#NULL!	#NULL!	3		#NULL!		0	#NULL!	#NULL!	#NULL!	#NULL!	#NULL!	#NULL!	#NULL!	#NULL!	#NULL!	#NULL!	#NULL!	#NULL!	#NULL!	#NULL!	#NULL!
66	6	1	0	4	#NULL!	#NULL!		8	#NULL!	#NULL!	#NULL!	#NULL!	#NULL!		#NULL!		0	#NULL!	#NULL!	#NULL!	3		#NULL!		0	1	3	#NULL!	#NULL!	#NULL!		1		0	#NULL!	#NULL!	#NULL!	#NULL!	#NULL!	#NULL!	#NULL!	#NULL!	#NULL!	#NULL!	#NULL!	#NULL!	#NULL!	#NULL!	#NULL!
43	3	1	2	2	#NULL!	#NULL!		5	#NULL!	#NULL!	#NULL!	#NULL!	#NULL!		#NULL!		1	2	#NULL!	#NULL!	#NULL!		1		0	0	#NULL!	#NULL!	#NULL!	1		#NULL!		1	2	#NULL!	#NULL!	#NULL!	#NULL!	#NULL!	#NULL!	#NULL!	#NULL!	#NULL!	#NULL!	#NULL!	#NULL!	#NULL!	#NULL!
35	3	2	#NULL!		#NULL!	#NULL!		7	#NULL!	#NULL!	#NULL!	#NULL!	#NULL!		#NULL!		0	#NULL!	#NULL!	#NULL!	3		#NULL!		0	0	#NULL!	#NULL!	#NULL!	3		#NULL!		1	2	#NULL!	#NULL!	#NULL!	#NULL!	#NULL!	#NULL!	#NULL!	#NULL!	#NULL!	#NULL!	#NULL!	#NULL!	#NULL!	#NULL!
75	6	1	0	2	#NULL!	#NULL!	Bedrijfsopleiding	9	#NULL!	#NULL!	#NULL!	#NULL!	#NULL!		#NULL!		0	#NULL!	#NULL!	#NULL!	3		#NULL!		0	0	#NULL!	#NULL!	#NULL!	1		#NULL!		1	2	#NULL!	#NULL!	#NULL!	#NULL!	#NULL!	#NULL!	#NULL!	#NULL!	#NULL!	#NULL!	#NULL!	#NULL!	#NULL!	#NULL!
25	2	2	#NULL!		#NULL!	#NULL!		7	#NULL!	#NULL!	#NULL!	#NULL!	#NULL!		#NULL!		0	#NULL!	#NULL!	#NULL!	1		#NULL!		1	0	#NULL!	#NULL!	#NULL!	3		#NULL!		0	#NULL!	#NULL!	#NULL!	#NULL!	#NULL!	#NULL!	#NULL!	#NULL!	#NULL!	#NULL!	#NULL!	#NULL!	#NULL!	#NULL!	#NULL!
32	2	2	#NULL!		#NULL!	#NULL!		5	#NULL!	#NULL!	#NULL!	#NULL!	#NULL!		#NULL!		1	3	#NULL!	#NULL!	#NULL!		2		0	1	3	#NULL!	#NULL!	#NULL!		2		1	3	#NULL!	#NULL!	#NULL!	#NULL!	#NULL!	#NULL!	#NULL!	#NULL!	#NULL!	#NULL!	#NULL!	#NULL!	#NULL!	#NULL!
32	2	2	#NULL!		#NULL!	#NULL!		5	#NULL!	#NULL!	#NULL!	#NULL!	#NULL!		#NULL!		1	2	#NULL!	#NULL!	#NULL!		2		0	0	#NULL!	#NULL!	#NULL!	3		#NULL!		1	2	#NULL!	#NULL!	#NULL!	#NULL!	#NULL!	#NULL!	#NULL!	#NULL!	#NULL!	#NULL!	#NULL!	#NULL!	#NULL!	#NULL!
67	6	1	0	2	#NULL!	#NULL!		5	#NULL!	#NULL!	#NULL!	#NULL!	#NULL!		#NULL!		0	#NULL!	#NULL!	#NULL!	1		#NULL!		1	0	#NULL!	#NULL!	#NULL!	3		#NULL!		0	#NULL!	#NULL!	#NULL!	#NULL!	#NULL!	#NULL!	#NULL!	#NULL!	#NULL!	#NULL!	#NULL!	#NULL!	#NULL!	#NULL!	#NULL!
22	1	2	#NULL!		#NULL!	#NULL!		6	#NULL!	#NULL!	#NULL!	#NULL!	#NULL!		#NULL!		1	2	#NULL!	#NULL!	#NULL!		1		0	1	3	#NULL!	#NULL!	#NULL!		2		0	#NULL!	#NULL!	#NULL!	#NULL!	#NULL!	#NULL!	#NULL!	#NULL!	#NULL!	#NULL!	#NULL!	#NULL!	#NULL!	#NULL!	#NULL!
33	2	2	#NULL!		#NULL!	#NULL!		8	#NULL!	#NULL!	#NULL!	#NULL!	#NULL!		#NULL!		0	#NULL!	#NULL!	#NULL!	1		#NULL!		0	0	#NULL!	#NULL!	#NULL!	2		#NULL!		1	2	#NULL!	#NULL!	#NULL!	#NULL!	#NULL!	#NULL!	#NULL!	#NULL!	#NULL!	#NULL!	#NULL!	#NULL!	#NULL!	#NULL!
49	4	1	1	1	#NULL!	#NULL!		5	#NULL!	#NULL!	#NULL!	#NULL!	#NULL!		#NULL!		0	#NULL!	#NULL!	#NULL!	1		#NULL!		0	1	3	#NULL!	#NULL!	#NULL!		1		0	#NULL!	#NULL!	#NULL!	#NULL!	#NULL!	#NULL!	#NULL!	#NULL!	#NULL!	#NULL!	#NULL!	#NULL!	#NULL!	#NULL!	#NULL!
29	2	2	#NULL!		#NULL!	#NULL!		5	#NULL!	#NULL!	#NULL!	#NULL!	#NULL!		#NULL!		0	#NULL!	#NULL!	#NULL!	1		#NULL!		0	0	#NULL!	#NULL!	#NULL!	2		#NULL!		0	#NULL!	#NULL!	#NULL!	#NULL!	#NULL!	#NULL!	#NULL!	#NULL!	#NULL!	#NULL!	#NULL!	#NULL!	#NULL!	#NULL!	#NULL!
20	1	2	#NULL!		#NULL!	#NULL!		5	#NULL!	#NULL!	#NULL!	#NULL!	#NULL!		#NULL!		0	#NULL!	#NULL!	#NULL!	2		#NULL!		0	0	#NULL!	#NULL!	#NULL!	3		#NULL!		1	2	#NULL!	#NULL!	#NULL!	#NULL!	#NULL!	#NULL!	#NULL!	#NULL!	#NULL!	#NULL!	#NULL!	#NULL!	#NULL!	#NULL!
47	4	1	1	1	#NULL!	#NULL!		5	#NULL!	#NULL!	#NULL!	#NULL!	#NULL!		#NULL!		0	#NULL!	#NULL!	#NULL!	4	Ik neem aan alles vrijetijd te hebben tot aan de dood.	#NULL!		1	0	#NULL!	#NULL!	#NULL!	4	Als ik nog 1 jaar zou hebben lijkt me dit niet relevant	#NULL!		0	#NULL!	#NULL!	#NULL!	#NULL!	#NULL!	#NULL!	#NULL!	#NULL!	#NULL!	#NULL!	#NULL!	#NULL!	#NULL!	#NULL!	#NULL!
71	6	1	0	2	#NULL!	#NULL!		8	#NULL!	#NULL!	#NULL!	#NULL!	#NULL!		#NULL!		0	#NULL!	#NULL!	#NULL!	2		#NULL!		0	0	#NULL!	#NULL!	#NULL!	2		#NULL!		0	#NULL!	#NULL!	#NULL!	#NULL!	#NULL!	#NULL!	#NULL!	#NULL!	#NULL!	#NULL!	#NULL!	#NULL!	#NULL!	#NULL!	#NULL!
36	3	1	2	2	#NULL!	#NULL!		7	#NULL!	#NULL!	#NULL!	#NULL!	#NULL!		#NULL!		0	#NULL!	#NULL!	#NULL!	1		#NULL!		0	0	#NULL!	#NULL!	#NULL!	3		#NULL!		1	2	#NULL!	#NULL!	#NULL!	#NULL!	#NULL!	#NULL!	#NULL!	#NULL!	#NULL!	#NULL!	#NULL!	#NULL!	#NULL!	#NULL!
32	2	2	#NULL!		#NULL!	#NULL!		7	#NULL!	#NULL!	#NULL!	#NULL!	#NULL!		#NULL!		1	2	#NULL!	#NULL!	#NULL!		4	Vrije tijd zou van hoge kwaliteit kunnen zijn.	0	0	#NULL!	#NULL!	#NULL!	3		#NULL!		1	2	#NULL!	#NULL!	#NULL!	#NULL!	#NULL!	#NULL!	#NULL!	#NULL!	#NULL!	#NULL!	#NULL!	#NULL!	#NULL!	#NULL!
27	2	2	#NULL!		#NULL!	#NULL!		7	#NULL!	#NULL!	#NULL!	#NULL!	#NULL!		#NULL!		0	#NULL!	#NULL!	#NULL!	2		#NULL!		0	0	#NULL!	#NULL!	#NULL!	2		#NULL!		0	#NULL!	#NULL!	#NULL!	#NULL!	#NULL!	#NULL!	#NULL!	#NULL!	#NULL!	#NULL!	#NULL!	#NULL!	#NULL!	#NULL!	#NULL!
70	6	1	0	2	#NULL!	#NULL!		7	#NULL!	#NULL!	#NULL!	#NULL!	#NULL!		#NULL!		0	#NULL!	#NULL!	#NULL!	2		#NULL!		1	0	#NULL!	#NULL!	#NULL!	3		#NULL!		0	#NULL!	#NULL!	#NULL!	#NULL!	#NULL!	#NULL!	#NULL!	#NULL!	#NULL!	#NULL!	#NULL!	#NULL!	#NULL!	#NULL!	#NULL!
72	6	1	0	2	#NULL!	#NULL!		4	#NULL!	#NULL!	#NULL!	#NULL!	#NULL!		#NULL!		0	#NULL!	#NULL!	#NULL!	1		#NULL!		1	0	#NULL!	#NULL!	#NULL!	2		#NULL!		0	#NULL!	#NULL!	#NULL!	#NULL!	#NULL!	#NULL!	#NULL!	#NULL!	#NULL!	#NULL!	#NULL!	#NULL!	#NULL!	#NULL!	#NULL!
25	2	2	#NULL!		#NULL!	#NULL!		7	#NULL!	#NULL!	#NULL!	#NULL!	#NULL!		#NULL!		0	#NULL!	#NULL!	#NULL!	3		#NULL!		0	0	#NULL!	#NULL!	#NULL!	3		#NULL!		0	#NULL!	#NULL!	#NULL!	#NULL!	#NULL!	#NULL!	#NULL!	#NULL!	#NULL!	#NULL!	#NULL!	#NULL!	#NULL!	#NULL!	#NULL!
68	6	1	0	1	#NULL!	#NULL!		5	#NULL!	#NULL!	#NULL!	#NULL!	#NULL!		#NULL!		0	#NULL!	#NULL!	#NULL!	2		#NULL!		1	0	#NULL!	#NULL!	#NULL!	3		#NULL!		0	#NULL!	#NULL!	#NULL!	#NULL!	#NULL!	#NULL!	#NULL!	#NULL!	#NULL!	#NULL!	#NULL!	#NULL!	#NULL!	#NULL!	#NULL!
34	2	2	#NULL!		#NULL!	#NULL!		7	#NULL!	#NULL!	#NULL!	#NULL!	#NULL!		#NULL!		1	3	#NULL!	#NULL!	#NULL!		2		0	1	3	#NULL!	#NULL!	#NULL!		2		1	2	#NULL!	#NULL!	#NULL!	#NULL!	#NULL!	#NULL!	#NULL!	#NULL!	#NULL!	#NULL!	#NULL!	#NULL!	#NULL!	#NULL!
26	2	2	#NULL!		#NULL!	#NULL!		8	#NULL!	#NULL!	#NULL!	#NULL!	#NULL!		#NULL!		1	1	#NULL!	#NULL!	#NULL!		1		0	0	#NULL!	#NULL!	#NULL!	3		#NULL!		0	#NULL!	#NULL!	#NULL!	#NULL!	#NULL!	#NULL!	#NULL!	#NULL!	#NULL!	#NULL!	#NULL!	#NULL!	#NULL!	#NULL!	#NULL!
70	6	2	#NULL!		#NULL!	#NULL!		4	#NULL!	#NULL!	#NULL!	#NULL!	#NULL!		#NULL!		0	#NULL!	#NULL!	#NULL!	4	ik ben reeds gepensioneerd	#NULL!		0	0	#NULL!	#NULL!	#NULL!	4	ik ben reeds gepensioneerd	#NULL!		1	2	#NULL!	#NULL!	#NULL!	#NULL!	#NULL!	#NULL!	#NULL!	#NULL!	#NULL!	#NULL!	#NULL!	#NULL!	#NULL!	#NULL!
29	2	2	#NULL!		#NULL!	#NULL!		8	#NULL!	#NULL!	#NULL!	#NULL!	#NULL!		#NULL!		0	#NULL!	#NULL!	#NULL!	2		#NULL!		0	1	3	#NULL!	#NULL!	#NULL!		2		1	2	#NULL!	#NULL!	#NULL!	#NULL!	#NULL!	#NULL!	#NULL!	#NULL!	#NULL!	#NULL!	#NULL!	#NULL!	#NULL!	#NULL!
68	6	2	#NULL!		#NULL!	#NULL!		8	#NULL!	#NULL!	#NULL!	#NULL!	#NULL!		#NULL!		0	#NULL!	#NULL!	#NULL!	1		#NULL!		0	0	#NULL!	#NULL!	#NULL!	1		#NULL!		1	3	#NULL!	#NULL!	#NULL!	#NULL!	#NULL!	#NULL!	#NULL!	#NULL!	#NULL!	#NULL!	#NULL!	#NULL!	#NULL!	#NULL!
39	3	2	#NULL!		#NULL!	#NULL!		7	#NULL!	#NULL!	#NULL!	#NULL!	#NULL!		#NULL!		0	#NULL!	#NULL!	#NULL!	4	belangrijker is hoe ik me voel, hoe ik met de ziekte omga ed.	#NULL!		1	0	#NULL!	#NULL!	#NULL!	4	productiviteit is voor mij van secundair belang op het moment dat er gezondheidsissues spelen	#NULL!		0	#NULL!	#NULL!	#NULL!	#NULL!	#NULL!	#NULL!	#NULL!	#NULL!	#NULL!	#NULL!	#NULL!	#NULL!	#NULL!	#NULL!	#NULL!
71	6	1	0	2	#NULL!	#NULL!		6	#NULL!	#NULL!	#NULL!	#NULL!	#NULL!		#NULL!		0	#NULL!	#NULL!	#NULL!	3		#NULL!		0	0	#NULL!	#NULL!	#NULL!	1		#NULL!		1	1	#NULL!	#NULL!	#NULL!	#NULL!	#NULL!	#NULL!	#NULL!	#NULL!	#NULL!	#NULL!	#NULL!	#NULL!	#NULL!	#NULL!
30	2	1	1	1	#NULL!	#NULL!		5	#NULL!	#NULL!	#NULL!	#NULL!	#NULL!		#NULL!		0	#NULL!	#NULL!	#NULL!	1		#NULL!		0	1	2	#NULL!	#NULL!	#NULL!		1		0	#NULL!	#NULL!	#NULL!	#NULL!	#NULL!	#NULL!	#NULL!	#NULL!	#NULL!	#NULL!	#NULL!	#NULL!	#NULL!	#NULL!	#NULL!
35	3	1	2	2	#NULL!	#NULL!		5	#NULL!	#NULL!	#NULL!	#NULL!	#NULL!		#NULL!		1	2	#NULL!	#NULL!	#NULL!		2		0	1	2	#NULL!	#NULL!	#NULL!		3		0	#NULL!	#NULL!	#NULL!	#NULL!	#NULL!	#NULL!	#NULL!	#NULL!	#NULL!	#NULL!	#NULL!	#NULL!	#NULL!	#NULL!	#NULL!
30	2	2	#NULL!		#NULL!	#NULL!		7	#NULL!	#NULL!	#NULL!	#NULL!	#NULL!		#NULL!		1	2	#NULL!	#NULL!	#NULL!		2		0	1	2	#NULL!	#NULL!	#NULL!		2		1	2	#NULL!	#NULL!	#NULL!	#NULL!	#NULL!	#NULL!	#NULL!	#NULL!	#NULL!	#NULL!	#NULL!	#NULL!	#NULL!	#NULL!
18	1	2	#NULL!		#NULL!	#NULL!		6	#NULL!	#NULL!	#NULL!	#NULL!	#NULL!		#NULL!		0	#NULL!	#NULL!	#NULL!	1		#NULL!		1	0	#NULL!	#NULL!	#NULL!	2		#NULL!		0	#NULL!	#NULL!	#NULL!	#NULL!	#NULL!	#NULL!	#NULL!	#NULL!	#NULL!	#NULL!	#NULL!	#NULL!	#NULL!	#NULL!	#NULL!
66	6	1	0	3	#NULL!	#NULL!		5	#NULL!	#NULL!	#NULL!	#NULL!	#NULL!		#NULL!		0	#NULL!	#NULL!	#NULL!	1		#NULL!		0	0	#NULL!	#NULL!	#NULL!	1		#NULL!		0	#NULL!	#NULL!	#NULL!	#NULL!	#NULL!	#NULL!	#NULL!	#NULL!	#NULL!	#NULL!	#NULL!	#NULL!	#NULL!	#NULL!	#NULL!
34	2	1	2	2	#NULL!	#NULL!		7	#NULL!	#NULL!	#NULL!	#NULL!	#NULL!		#NULL!		0	#NULL!	#NULL!	#NULL!	3		#NULL!		0	0	#NULL!	#NULL!	#NULL!	3		#NULL!		1	2	#NULL!	#NULL!	#NULL!	#NULL!	#NULL!	#NULL!	#NULL!	#NULL!	#NULL!	#NULL!	#NULL!	#NULL!	#NULL!	#NULL!
31	2	2	#NULL!		#NULL!	#NULL!		5	#NULL!	#NULL!	#NULL!	#NULL!	#NULL!		#NULL!		0	#NULL!	#NULL!	#NULL!	1		#NULL!		1	0	#NULL!	#NULL!	#NULL!	3		#NULL!		0	#NULL!	#NULL!	#NULL!	#NULL!	#NULL!	#NULL!	#NULL!	#NULL!	#NULL!	#NULL!	#NULL!	#NULL!	#NULL!	#NULL!	#NULL!
75	6	2	#NULL!		#NULL!	#NULL!		3	#NULL!	#NULL!	#NULL!	#NULL!	#NULL!		#NULL!		0	#NULL!	#NULL!	#NULL!	3		#NULL!		0	0	#NULL!	#NULL!	#NULL!	1		#NULL!		1	3	#NULL!	#NULL!	#NULL!	#NULL!	#NULL!	#NULL!	#NULL!	#NULL!	#NULL!	#NULL!	#NULL!	#NULL!	#NULL!	#NULL!
48	4	1	0	1	#NULL!	#NULL!		5	#NULL!	#NULL!	#NULL!	#NULL!	#NULL!		#NULL!		1	2	#NULL!	#NULL!	#NULL!		2		0	1	2	#NULL!	#NULL!	#NULL!		2		0	#NULL!	#NULL!	#NULL!	#NULL!	#NULL!	#NULL!	#NULL!	#NULL!	#NULL!	#NULL!	#NULL!	#NULL!	#NULL!	#NULL!	#NULL!
48	4	2	#NULL!		#NULL!	#NULL!		7	#NULL!	#NULL!	#NULL!	#NULL!	#NULL!		#NULL!		0	#NULL!	#NULL!	#NULL!	1		#NULL!		1	0	#NULL!	#NULL!	#NULL!	1		#NULL!		0	#NULL!	#NULL!	#NULL!	#NULL!	#NULL!	#NULL!	#NULL!	#NULL!	#NULL!	#NULL!	#NULL!	#NULL!	#NULL!	#NULL!	#NULL!
51	4	1	3	3	#NULL!	#NULL!		3	#NULL!	#NULL!	#NULL!	#NULL!	#NULL!		#NULL!		0	#NULL!	#NULL!	#NULL!	1		#NULL!		1	0	#NULL!	#NULL!	#NULL!	3		#NULL!		0	#NULL!	#NULL!	#NULL!	#NULL!	#NULL!	#NULL!	#NULL!	#NULL!	#NULL!	#NULL!	#NULL!	#NULL!	#NULL!	#NULL!	#NULL!
45	4	2	#NULL!		#NULL!	#NULL!		5	#NULL!	#NULL!	#NULL!	#NULL!	#NULL!		#NULL!		0	#NULL!	#NULL!	#NULL!	4	zie vorig antwoord	#NULL!		0	0	#NULL!	#NULL!	#NULL!	4	mijn iunkomen is zo laag dat ik dit niet kan betalen	#NULL!		1	3	#NULL!	#NULL!	#NULL!	#NULL!	#NULL!	#NULL!	#NULL!	#NULL!	#NULL!	#NULL!	#NULL!	#NULL!	#NULL!	#NULL!
44	3	1	2	2	#NULL!	#NULL!		4	#NULL!	#NULL!	#NULL!	#NULL!	#NULL!		#NULL!		1	2	#NULL!	#NULL!	#NULL!		2		0	1	2	#NULL!	#NULL!	#NULL!		2		0	#NULL!	#NULL!	#NULL!	#NULL!	#NULL!	#NULL!	#NULL!	#NULL!	#NULL!	#NULL!	#NULL!	#NULL!	#NULL!	#NULL!	#NULL!
53	4	2	#NULL!		#NULL!	#NULL!		3	#NULL!	#NULL!	#NULL!	#NULL!	#NULL!		#NULL!		0	#NULL!	#NULL!	#NULL!	3		#NULL!		1	0	#NULL!	#NULL!	#NULL!	4	het gaa mij er om hoe ik mij lichaamlijk voel	#NULL!		0	#NULL!	#NULL!	#NULL!	#NULL!	#NULL!	#NULL!	#NULL!	#NULL!	#NULL!	#NULL!	#NULL!	#NULL!	#NULL!	#NULL!	#NULL!
50	4	2	#NULL!		#NULL!	#NULL!		5	#NULL!	#NULL!	#NULL!	#NULL!	#NULL!		#NULL!		1	2	#NULL!	#NULL!	#NULL!		2		0	0	#NULL!	#NULL!	#NULL!	1		#NULL!		0	#NULL!	#NULL!	#NULL!	#NULL!	#NULL!	#NULL!	#NULL!	#NULL!	#NULL!	#NULL!	#NULL!	#NULL!	#NULL!	#NULL!	#NULL!
51	4	1	1	1	#NULL!	#NULL!		5	#NULL!	#NULL!	#NULL!	#NULL!	#NULL!		#NULL!		0	#NULL!	#NULL!	#NULL!	2		#NULL!		1	0	#NULL!	#NULL!	#NULL!	2		#NULL!		0	#NULL!	#NULL!	#NULL!	#NULL!	#NULL!	#NULL!	#NULL!	#NULL!	#NULL!	#NULL!	#NULL!	#NULL!	#NULL!	#NULL!	#NULL!
45	4	1	1	2	#NULL!	#NULL!		5	#NULL!	#NULL!	#NULL!	#NULL!	#NULL!		#NULL!		0	#NULL!	#NULL!	#NULL!	1		#NULL!		1	0	#NULL!	#NULL!	#NULL!	1		#NULL!		0	#NULL!	#NULL!	#NULL!	#NULL!	#NULL!	#NULL!	#NULL!	#NULL!	#NULL!	#NULL!	#NULL!	#NULL!	#NULL!	#NULL!	#NULL!
42	3	2	#NULL!		#NULL!	#NULL!		7	#NULL!	#NULL!	#NULL!	#NULL!	#NULL!		#NULL!		1	1	#NULL!	#NULL!	#NULL!		1		0	0	#NULL!	#NULL!	#NULL!	1		#NULL!		0	#NULL!	#NULL!	#NULL!	#NULL!	#NULL!	#NULL!	#NULL!	#NULL!	#NULL!	#NULL!	#NULL!	#NULL!	#NULL!	#NULL!	#NULL!
68	6	1	0	2	#NULL!	#NULL!		2	#NULL!	#NULL!	#NULL!	#NULL!	#NULL!		#NULL!		0	#NULL!	#NULL!	#NULL!	1		#NULL!		0	0	#NULL!	#NULL!	#NULL!	2		#NULL!		1	3	#NULL!	#NULL!	#NULL!	#NULL!	#NULL!	#NULL!	#NULL!	#NULL!	#NULL!	#NULL!	#NULL!	#NULL!	#NULL!	#NULL!
34	2	2	#NULL!		#NULL!	#NULL!		6	#NULL!	#NULL!	#NULL!	#NULL!	#NULL!		#NULL!		0	#NULL!	#NULL!	#NULL!	3		#NULL!		1	0	#NULL!	#NULL!	#NULL!	3		#NULL!		0	#NULL!	#NULL!	#NULL!	#NULL!	#NULL!	#NULL!	#NULL!	#NULL!	#NULL!	#NULL!	#NULL!	#NULL!	#NULL!	#NULL!	#NULL!
70	6	1	0	2	#NULL!	#NULL!		5	#NULL!	#NULL!	#NULL!	#NULL!	#NULL!		#NULL!		0	#NULL!	#NULL!	#NULL!	3		#NULL!		0	0	#NULL!	#NULL!	#NULL!	2		#NULL!		1	3	#NULL!	#NULL!	#NULL!	#NULL!	#NULL!	#NULL!	#NULL!	#NULL!	#NULL!	#NULL!	#NULL!	#NULL!	#NULL!	#NULL!
44	3	1	2	2	#NULL!	#NULL!		6	#NULL!	#NULL!	#NULL!	#NULL!	#NULL!		#NULL!		0	#NULL!	#NULL!	#NULL!	3		#NULL!		0	0	#NULL!	#NULL!	#NULL!	1		#NULL!		1	2	#NULL!	#NULL!	#NULL!	#NULL!	#NULL!	#NULL!	#NULL!	#NULL!	#NULL!	#NULL!	#NULL!	#NULL!	#NULL!	#NULL!
68	6	1	0	3	#NULL!	#NULL!		4	#NULL!	#NULL!	#NULL!	#NULL!	#NULL!		#NULL!		0	#NULL!	#NULL!	#NULL!	2		#NULL!		0	0	#NULL!	#NULL!	#NULL!	2		#NULL!		1	1	#NULL!	#NULL!	#NULL!	#NULL!	#NULL!	#NULL!	#NULL!	#NULL!	#NULL!	#NULL!	#NULL!	#NULL!	#NULL!	#NULL!
38	3	2	#NULL!		#NULL!	#NULL!		5	#NULL!	#NULL!	#NULL!	#NULL!	#NULL!		#NULL!		0	#NULL!	#NULL!	#NULL!	3		#NULL!		0	0	#NULL!	#NULL!	#NULL!	3		#NULL!		1	2	#NULL!	#NULL!	#NULL!	#NULL!	#NULL!	#NULL!	#NULL!	#NULL!	#NULL!	#NULL!	#NULL!	#NULL!	#NULL!	#NULL!
34	2	1	1	1	#NULL!	#NULL!		7	#NULL!	#NULL!	#NULL!	#NULL!	#NULL!		#NULL!		0	#NULL!	#NULL!	#NULL!	3		#NULL!		0	1	1	#NULL!	#NULL!	#NULL!		1		0	#NULL!	#NULL!	#NULL!	#NULL!	#NULL!	#NULL!	#NULL!	#NULL!	#NULL!	#NULL!	#NULL!	#NULL!	#NULL!	#NULL!	#NULL!
37	3	2	#NULL!		#NULL!	#NULL!		7	#NULL!	#NULL!	#NULL!	#NULL!	#NULL!		#NULL!		1	2	#NULL!	#NULL!	#NULL!		2		0	1	2	#NULL!	#NULL!	#NULL!		2		0	#NULL!	#NULL!	#NULL!	#NULL!	#NULL!	#NULL!	#NULL!	#NULL!	#NULL!	#NULL!	#NULL!	#NULL!	#NULL!	#NULL!	#NULL!
34	2	1	1	1	#NULL!	#NULL!		6	#NULL!	#NULL!	#NULL!	#NULL!	#NULL!		#NULL!		0	#NULL!	#NULL!	#NULL!	3		#NULL!		0	1	2	#NULL!	#NULL!	#NULL!		2		1	2	#NULL!	#NULL!	#NULL!	#NULL!	#NULL!	#NULL!	#NULL!	#NULL!	#NULL!	#NULL!	#NULL!	#NULL!	#NULL!	#NULL!
35	3	2	#NULL!		#NULL!	#NULL!		7	#NULL!	#NULL!	#NULL!	#NULL!	#NULL!		#NULL!		1	2	#NULL!	#NULL!	#NULL!		2		0	0	#NULL!	#NULL!	#NULL!	4	Als ik nog 1 jaar te leve heb, is productiviteit geen prio	#NULL!		0	#NULL!	#NULL!	#NULL!	#NULL!	#NULL!	#NULL!	#NULL!	#NULL!	#NULL!	#NULL!	#NULL!	#NULL!	#NULL!	#NULL!	#NULL!
21	1	2	#NULL!		#NULL!	#NULL!		5	#NULL!	#NULL!	#NULL!	#NULL!	#NULL!		#NULL!		0	#NULL!	#NULL!	#NULL!	3		#NULL!		0	1	2	#NULL!	#NULL!	#NULL!		1		0	#NULL!	#NULL!	#NULL!	#NULL!	#NULL!	#NULL!	#NULL!	#NULL!	#NULL!	#NULL!	#NULL!	#NULL!	#NULL!	#NULL!	#NULL!
67	6	1	0	4	#NULL!	#NULL!		4	#NULL!	#NULL!	#NULL!	#NULL!	#NULL!		#NULL!		0	#NULL!	#NULL!	#NULL!	2		#NULL!		0	0	#NULL!	#NULL!	#NULL!	1		#NULL!		1	3	#NULL!	#NULL!	#NULL!	#NULL!	#NULL!	#NULL!	#NULL!	#NULL!	#NULL!	#NULL!	#NULL!	#NULL!	#NULL!	#NULL!
33	2	2	#NULL!		#NULL!	#NULL!		7	#NULL!	#NULL!	#NULL!	#NULL!	#NULL!		#NULL!		1	2	#NULL!	#NULL!	#NULL!		2		0	0	#NULL!	#NULL!	#NULL!	1		#NULL!		1	3	#NULL!	#NULL!	#NULL!	#NULL!	#NULL!	#NULL!	#NULL!	#NULL!	#NULL!	#NULL!	#NULL!	#NULL!	#NULL!	#NULL!
18	1	2	#NULL!		#NULL!	#NULL!		4	#NULL!	#NULL!	#NULL!	#NULL!	#NULL!		#NULL!		1	2	#NULL!	#NULL!	#NULL!		2		0	0	#NULL!	#NULL!	#NULL!	1		#NULL!		0	#NULL!	#NULL!	#NULL!	#NULL!	#NULL!	#NULL!	#NULL!	#NULL!	#NULL!	#NULL!	#NULL!	#NULL!	#NULL!	#NULL!	#NULL!
24	1	2	#NULL!		#NULL!	#NULL!		6	#NULL!	#NULL!	#NULL!	#NULL!	#NULL!		#NULL!		0	#NULL!	#NULL!	#NULL!	1		#NULL!		0	0	#NULL!	#NULL!	#NULL!	3		#NULL!		1	2	#NULL!	#NULL!	#NULL!	#NULL!	#NULL!	#NULL!	#NULL!	#NULL!	#NULL!	#NULL!	#NULL!	#NULL!	#NULL!	#NULL!
66	6	1	0	2	#NULL!	#NULL!		6	#NULL!	#NULL!	#NULL!	#NULL!	#NULL!		#NULL!		1	2	#NULL!	#NULL!	#NULL!		2		0	0	#NULL!	#NULL!	#NULL!	3		#NULL!		1	2	#NULL!	#NULL!	#NULL!	#NULL!	#NULL!	#NULL!	#NULL!	#NULL!	#NULL!	#NULL!	#NULL!	#NULL!	#NULL!	#NULL!
75	6	1	0	2	#NULL!	#NULL!		5	#NULL!	#NULL!	#NULL!	#NULL!	#NULL!		#NULL!		0	#NULL!	#NULL!	#NULL!	1		#NULL!		0	0	#NULL!	#NULL!	#NULL!	1		#NULL!		1	2	#NULL!	#NULL!	#NULL!	#NULL!	#NULL!	#NULL!	#NULL!	#NULL!	#NULL!	#NULL!	#NULL!	#NULL!	#NULL!	#NULL!
18	1	2	#NULL!		#NULL!	#NULL!		7	#NULL!	#NULL!	#NULL!	#NULL!	#NULL!		#NULL!		1	2	#NULL!	#NULL!	#NULL!		3		0	0	#NULL!	#NULL!	#NULL!	3		#NULL!		0	#NULL!	#NULL!	#NULL!	#NULL!	#NULL!	#NULL!	#NULL!	#NULL!	#NULL!	#NULL!	#NULL!	#NULL!	#NULL!	#NULL!	#NULL!
68	6	2	#NULL!		#NULL!	#NULL!		7	#NULL!	#NULL!	#NULL!	#NULL!	#NULL!		#NULL!		0	#NULL!	#NULL!	#NULL!	4	ik heb genoeg vrije tijd	#NULL!		0	0	#NULL!	#NULL!	#NULL!	2		#NULL!		1	3	#NULL!	#NULL!	#NULL!	#NULL!	#NULL!	#NULL!	#NULL!	#NULL!	#NULL!	#NULL!	#NULL!	#NULL!	#NULL!	#NULL!
25	2	2	#NULL!		#NULL!	#NULL!		8	#NULL!	#NULL!	#NULL!	#NULL!	#NULL!		#NULL!		0	#NULL!	#NULL!	#NULL!	1		#NULL!		0	1	2	#NULL!	#NULL!	#NULL!		1		0	#NULL!	#NULL!	#NULL!	#NULL!	#NULL!	#NULL!	#NULL!	#NULL!	#NULL!	#NULL!	#NULL!	#NULL!	#NULL!	#NULL!	#NULL!
69	6	1	0	2	#NULL!	#NULL!		7	#NULL!	#NULL!	#NULL!	#NULL!	#NULL!		#NULL!		1	2	#NULL!	#NULL!	#NULL!		2		0	0	#NULL!	#NULL!	#NULL!	3		#NULL!		0	#NULL!	#NULL!	#NULL!	#NULL!	#NULL!	#NULL!	#NULL!	#NULL!	#NULL!	#NULL!	#NULL!	#NULL!	#NULL!	#NULL!	#NULL!
31	2	1	2	2	#NULL!	#NULL!		5	#NULL!	#NULL!	#NULL!	#NULL!	#NULL!		#NULL!		1	2	#NULL!	#NULL!	#NULL!		2		0	1	3	#NULL!	#NULL!	#NULL!		1		0	#NULL!	#NULL!	#NULL!	#NULL!	#NULL!	#NULL!	#NULL!	#NULL!	#NULL!	#NULL!	#NULL!	#NULL!	#NULL!	#NULL!	#NULL!
72	6	1	0	4	#NULL!	#NULL!		4	#NULL!	#NULL!	#NULL!	#NULL!	#NULL!		#NULL!		1	2	#NULL!	#NULL!	#NULL!		2		0	0	#NULL!	#NULL!	#NULL!	2		#NULL!		0	#NULL!	#NULL!	#NULL!	#NULL!	#NULL!	#NULL!	#NULL!	#NULL!	#NULL!	#NULL!	#NULL!	#NULL!	#NULL!	#NULL!	#NULL!
67	6	1	0	2	#NULL!	#NULL!		5	#NULL!	#NULL!	#NULL!	#NULL!	#NULL!		#NULL!		0	#NULL!	#NULL!	#NULL!	3		#NULL!		1	0	#NULL!	#NULL!	#NULL!	2		#NULL!		0	#NULL!	#NULL!	#NULL!	#NULL!	#NULL!	#NULL!	#NULL!	#NULL!	#NULL!	#NULL!	#NULL!	#NULL!	#NULL!	#NULL!	#NULL!
28	2	2	#NULL!		#NULL!	#NULL!		7	#NULL!	#NULL!	#NULL!	#NULL!	#NULL!		#NULL!		0	#NULL!	#NULL!	#NULL!	2		#NULL!		0	0	#NULL!	#NULL!	#NULL!	2		#NULL!		0	#NULL!	#NULL!	#NULL!	#NULL!	#NULL!	#NULL!	#NULL!	#NULL!	#NULL!	#NULL!	#NULL!	#NULL!	#NULL!	#NULL!	#NULL!
27	2	2	#NULL!		#NULL!	#NULL!		5	#NULL!	#NULL!	#NULL!	#NULL!	#NULL!		#NULL!		0	#NULL!	#NULL!	#NULL!	3		#NULL!		0	1	3	#NULL!	#NULL!	#NULL!		2		0	#NULL!	#NULL!	#NULL!	#NULL!	#NULL!	#NULL!	#NULL!	#NULL!	#NULL!	#NULL!	#NULL!	#NULL!	#NULL!	#NULL!	#NULL!
41	3	2	#NULL!		#NULL!	#NULL!		5	#NULL!	#NULL!	#NULL!	#NULL!	#NULL!		#NULL!		0	#NULL!	#NULL!	#NULL!	3		#NULL!		1	0	#NULL!	#NULL!	#NULL!	3		#NULL!		0	#NULL!	#NULL!	#NULL!	#NULL!	#NULL!	#NULL!	#NULL!	#NULL!	#NULL!	#NULL!	#NULL!	#NULL!	#NULL!	#NULL!	#NULL!
69	6	2	#NULL!		#NULL!	#NULL!	Postacademisch onderwijs	9	#NULL!	#NULL!	#NULL!	#NULL!	#NULL!		#NULL!		0	#NULL!	#NULL!	#NULL!	4	ik ben met pensioen dus heb heel veel vrije tijd	#NULL!		0	1	3	#NULL!	#NULL!	#NULL!		2		0	#NULL!	#NULL!	#NULL!	#NULL!	#NULL!	#NULL!	#NULL!	#NULL!	#NULL!	#NULL!	#NULL!	#NULL!	#NULL!	#NULL!	#NULL!
31	2	2	#NULL!		#NULL!	#NULL!		7	#NULL!	#NULL!	#NULL!	#NULL!	#NULL!		#NULL!		0	#NULL!	#NULL!	#NULL!	2		#NULL!		0	0	#NULL!	#NULL!	#NULL!	2		#NULL!		1	2	#NULL!	#NULL!	#NULL!	#NULL!	#NULL!	#NULL!	#NULL!	#NULL!	#NULL!	#NULL!	#NULL!	#NULL!	#NULL!	#NULL!
55	5	2	#NULL!		#NULL!	#NULL!		6	#NULL!	#NULL!	#NULL!	#NULL!	#NULL!		#NULL!		1	1	#NULL!	#NULL!	#NULL!		2		0	0	#NULL!	#NULL!	#NULL!	2		#NULL!		1	1	#NULL!	#NULL!	#NULL!	#NULL!	#NULL!	#NULL!	#NULL!	#NULL!	#NULL!	#NULL!	#NULL!	#NULL!	#NULL!	#NULL!
29	2	2	#NULL!		#NULL!	#NULL!		7	#NULL!	#NULL!	#NULL!	#NULL!	#NULL!		#NULL!		0	#NULL!	#NULL!	#NULL!	2		#NULL!		0	0	#NULL!	#NULL!	#NULL!	3		#NULL!		0	#NULL!	#NULL!	#NULL!	#NULL!	#NULL!	#NULL!	#NULL!	#NULL!	#NULL!	#NULL!	#NULL!	#NULL!	#NULL!	#NULL!	#NULL!
31	2	1	3	3	#NULL!	#NULL!		8	#NULL!	#NULL!	#NULL!	#NULL!	#NULL!		#NULL!		1	3	#NULL!	#NULL!	#NULL!		2		0	1	3	#NULL!	#NULL!	#NULL!		2		1	3	#NULL!	#NULL!	#NULL!	#NULL!	#NULL!	#NULL!	#NULL!	#NULL!	#NULL!	#NULL!	#NULL!	#NULL!	#NULL!	#NULL!
70	6	1	0	2	#NULL!	#NULL!		3	#NULL!	#NULL!	#NULL!	#NULL!	#NULL!		#NULL!		0	#NULL!	#NULL!	#NULL!	2		#NULL!		0	0	#NULL!	#NULL!	#NULL!	3		#NULL!		1	2	#NULL!	#NULL!	#NULL!	#NULL!	#NULL!	#NULL!	#NULL!	#NULL!	#NULL!	#NULL!	#NULL!	#NULL!	#NULL!	#NULL!
75	6	1	0	1	#NULL!	#NULL!		3	#NULL!	#NULL!	#NULL!	#NULL!	#NULL!		#NULL!		0	#NULL!	#NULL!	#NULL!	3		#NULL!		1	0	#NULL!	#NULL!	#NULL!	3		#NULL!		0	#NULL!	#NULL!	#NULL!	#NULL!	#NULL!	#NULL!	#NULL!	#NULL!	#NULL!	#NULL!	#NULL!	#NULL!	#NULL!	#NULL!	#NULL!
68	6	2	#NULL!		#NULL!	#NULL!		5	#NULL!	#NULL!	#NULL!	#NULL!	#NULL!		#NULL!		0	#NULL!	#NULL!	#NULL!	4	heb voldoende vrije tijd	#NULL!		0	0	#NULL!	#NULL!	#NULL!	3		#NULL!		0	#NULL!	#NULL!	#NULL!	#NULL!	#NULL!	#NULL!	#NULL!	#NULL!	#NULL!	#NULL!	#NULL!	#NULL!	#NULL!	#NULL!	#NULL!
70	6	1	0	3	#NULL!	#NULL!		7	#NULL!	#NULL!	#NULL!	#NULL!	#NULL!		#NULL!		1	2	#NULL!	#NULL!	#NULL!		1		0	0	#NULL!	#NULL!	#NULL!	3		#NULL!		0	#NULL!	#NULL!	#NULL!	#NULL!	#NULL!	#NULL!	#NULL!	#NULL!	#NULL!	#NULL!	#NULL!	#NULL!	#NULL!	#NULL!	#NULL!
43	3	2	#NULL!		#NULL!	#NULL!		7	#NULL!	#NULL!	#NULL!	#NULL!	#NULL!		#NULL!		0	#NULL!	#NULL!	#NULL!	3		#NULL!		1	0	#NULL!	#NULL!	#NULL!	1		#NULL!		0	#NULL!	#NULL!	#NULL!	#NULL!	#NULL!	#NULL!	#NULL!	#NULL!	#NULL!	#NULL!	#NULL!	#NULL!	#NULL!	#NULL!	#NULL!
70	6	2	#NULL!		#NULL!	#NULL!		3	#NULL!	#NULL!	#NULL!	#NULL!	#NULL!		#NULL!		0	#NULL!	#NULL!	#NULL!	3		#NULL!		0	0	#NULL!	#NULL!	#NULL!	1		#NULL!		1	3	#NULL!	#NULL!	#NULL!	#NULL!	#NULL!	#NULL!	#NULL!	#NULL!	#NULL!	#NULL!	#NULL!	#NULL!	#NULL!	#NULL!
69	6	1	0	2	#NULL!	#NULL!		6	#NULL!	#NULL!	#NULL!	#NULL!	#NULL!		#NULL!		0	#NULL!	#NULL!	#NULL!	2		#NULL!		0	0	#NULL!	#NULL!	#NULL!	4	ik werk voorlopig niet	#NULL!		0	#NULL!	#NULL!	#NULL!	#NULL!	#NULL!	#NULL!	#NULL!	#NULL!	#NULL!	#NULL!	#NULL!	#NULL!	#NULL!	#NULL!	#NULL!
37	3	2	#NULL!		#NULL!	#NULL!		5	#NULL!	#NULL!	#NULL!	#NULL!	#NULL!		#NULL!		0	#NULL!	#NULL!	#NULL!	1		#NULL!		0	1	2	#NULL!	#NULL!	#NULL!		2		0	#NULL!	#NULL!	#NULL!	#NULL!	#NULL!	#NULL!	#NULL!	#NULL!	#NULL!	#NULL!	#NULL!	#NULL!	#NULL!	#NULL!	#NULL!
29	2	1	0	1	#NULL!	#NULL!		6	#NULL!	#NULL!	#NULL!	#NULL!	#NULL!		#NULL!		1	2	#NULL!	#NULL!	#NULL!		3		0	1	3	#NULL!	#NULL!	#NULL!		2		1	2	#NULL!	#NULL!	#NULL!	#NULL!	#NULL!	#NULL!	#NULL!	#NULL!	#NULL!	#NULL!	#NULL!	#NULL!	#NULL!	#NULL!
72	6	1	0	1	#NULL!	#NULL!		7	#NULL!	#NULL!	#NULL!	#NULL!	#NULL!		#NULL!		0	#NULL!	#NULL!	#NULL!	3		#NULL!		0	1	3	#NULL!	#NULL!	#NULL!		2		1	2	#NULL!	#NULL!	#NULL!	#NULL!	#NULL!	#NULL!	#NULL!	#NULL!	#NULL!	#NULL!	#NULL!	#NULL!	#NULL!	#NULL!
44	3	2	#NULL!		#NULL!	#NULL!		6	#NULL!	#NULL!	#NULL!	#NULL!	#NULL!		#NULL!		0	#NULL!	#NULL!	#NULL!	1		#NULL!		0	1	1	#NULL!	#NULL!	#NULL!		1		0	#NULL!	#NULL!	#NULL!	#NULL!	#NULL!	#NULL!	#NULL!	#NULL!	#NULL!	#NULL!	#NULL!	#NULL!	#NULL!	#NULL!	#NULL!
33	2	1	2	2	#NULL!	#NULL!		8	#NULL!	#NULL!	#NULL!	#NULL!	#NULL!		#NULL!		1	1	#NULL!	#NULL!	#NULL!		1		0	1	1	#NULL!	#NULL!	#NULL!		1		1	1	#NULL!	#NULL!	#NULL!	#NULL!	#NULL!	#NULL!	#NULL!	#NULL!	#NULL!	#NULL!	#NULL!	#NULL!	#NULL!	#NULL!
39	3	2	#NULL!		#NULL!	#NULL!		7	#NULL!	#NULL!	#NULL!	#NULL!	#NULL!		#NULL!		1	2	#NULL!	#NULL!	#NULL!		1		0	0	#NULL!	#NULL!	#NULL!	1		#NULL!		1	2	#NULL!	#NULL!	#NULL!	#NULL!	#NULL!	#NULL!	#NULL!	#NULL!	#NULL!	#NULL!	#NULL!	#NULL!	#NULL!	#NULL!
71	6	2	#NULL!		#NULL!	#NULL!		6	#NULL!	#NULL!	#NULL!	#NULL!	#NULL!		#NULL!		1	3	#NULL!	#NULL!	#NULL!		2		0	0	#NULL!	#NULL!	#NULL!	4	Bij productiviteit denk ik aan werk: ik ben gepensioneerd.	#NULL!		1	3	#NULL!	#NULL!	#NULL!	#NULL!	#NULL!	#NULL!	#NULL!	#NULL!	#NULL!	#NULL!	#NULL!	#NULL!	#NULL!	#NULL!
71	6	1	0	2	#NULL!	#NULL!		3	#NULL!	#NULL!	#NULL!	#NULL!	#NULL!		#NULL!		0	#NULL!	#NULL!	#NULL!	1		#NULL!		1	0	#NULL!	#NULL!	#NULL!	1		#NULL!		0	#NULL!	#NULL!	#NULL!	#NULL!	#NULL!	#NULL!	#NULL!	#NULL!	#NULL!	#NULL!	#NULL!	#NULL!	#NULL!	#NULL!	#NULL!
37	3	1	2	2	#NULL!	#NULL!		8	#NULL!	#NULL!	#NULL!	#NULL!	#NULL!		#NULL!		0	#NULL!	#NULL!	#NULL!	2		#NULL!		0	0	#NULL!	#NULL!	#NULL!	2		#NULL!		0	#NULL!	#NULL!	#NULL!	#NULL!	#NULL!	#NULL!	#NULL!	#NULL!	#NULL!	#NULL!	#NULL!	#NULL!	#NULL!	#NULL!	#NULL!
52	4	2	#NULL!		#NULL!	#NULL!		5	#NULL!	#NULL!	#NULL!	#NULL!	#NULL!		#NULL!		0	#NULL!	#NULL!	#NULL!	3		#NULL!		0	0	#NULL!	#NULL!	#NULL!	3		#NULL!		1	2	#NULL!	#NULL!	#NULL!	#NULL!	#NULL!	#NULL!	#NULL!	#NULL!	#NULL!	#NULL!	#NULL!	#NULL!	#NULL!	#NULL!
47	4	1	1	1	#NULL!	#NULL!		3	#NULL!	#NULL!	#NULL!	#NULL!	#NULL!		#NULL!		0	#NULL!	#NULL!	#NULL!	3		#NULL!		1	0	#NULL!	#NULL!	#NULL!	3		#NULL!		0	#NULL!	#NULL!	#NULL!	#NULL!	#NULL!	#NULL!	#NULL!	#NULL!	#NULL!	#NULL!	#NULL!	#NULL!	#NULL!	#NULL!	#NULL!
24	1	2	#NULL!		#NULL!	#NULL!		7	#NULL!	#NULL!	#NULL!	#NULL!	#NULL!		#NULL!		1	2	#NULL!	#NULL!	#NULL!		2		0	1	2	#NULL!	#NULL!	#NULL!		2		1	2	#NULL!	#NULL!	#NULL!	#NULL!	#NULL!	#NULL!	#NULL!	#NULL!	#NULL!	#NULL!	#NULL!	#NULL!	#NULL!	#NULL!
67	6	1	0	2	#NULL!	#NULL!		5	#NULL!	#NULL!	#NULL!	#NULL!	#NULL!		#NULL!		0	#NULL!	#NULL!	#NULL!	3		#NULL!		0	0	#NULL!	#NULL!	#NULL!	3		#NULL!		0	#NULL!	#NULL!	#NULL!	#NULL!	#NULL!	#NULL!	#NULL!	#NULL!	#NULL!	#NULL!	#NULL!	#NULL!	#NULL!	#NULL!	#NULL!
45	4	1	1	1	#NULL!	#NULL!		7	#NULL!	#NULL!	#NULL!	#NULL!	#NULL!		#NULL!		1	2	#NULL!	#NULL!	#NULL!		2		0	0	#NULL!	#NULL!	#NULL!	1		#NULL!		1	3	#NULL!	#NULL!	#NULL!	#NULL!	#NULL!	#NULL!	#NULL!	#NULL!	#NULL!	#NULL!	#NULL!	#NULL!	#NULL!	#NULL!
24	1	2	#NULL!		#NULL!	#NULL!		7	#NULL!	#NULL!	#NULL!	#NULL!	#NULL!		#NULL!		0	#NULL!	#NULL!	#NULL!	1		#NULL!		1	0	#NULL!	#NULL!	#NULL!	3		#NULL!		0	#NULL!	#NULL!	#NULL!	#NULL!	#NULL!	#NULL!	#NULL!	#NULL!	#NULL!	#NULL!	#NULL!	#NULL!	#NULL!	#NULL!	#NULL!
72	6	1	0	1	#NULL!	#NULL!		5	#NULL!	#NULL!	#NULL!	#NULL!	#NULL!		#NULL!		0	#NULL!	#NULL!	#NULL!	3		#NULL!		0	0	#NULL!	#NULL!	#NULL!	3		#NULL!		1	2	#NULL!	#NULL!	#NULL!	#NULL!	#NULL!	#NULL!	#NULL!	#NULL!	#NULL!	#NULL!	#NULL!	#NULL!	#NULL!	#NULL!
58	5	1	0	1	#NULL!	#NULL!		3	#NULL!	#NULL!	#NULL!	#NULL!	#NULL!		#NULL!		0	#NULL!	#NULL!	#NULL!	3		#NULL!		1	0	#NULL!	#NULL!	#NULL!	3		#NULL!		0	#NULL!	#NULL!	#NULL!	#NULL!	#NULL!	#NULL!	#NULL!	#NULL!	#NULL!	#NULL!	#NULL!	#NULL!	#NULL!	#NULL!	#NULL!
70	6	2	#NULL!		#NULL!	#NULL!		8	#NULL!	#NULL!	#NULL!	#NULL!	#NULL!		#NULL!		0	#NULL!	#NULL!	#NULL!	3		#NULL!		0	1	3	#NULL!	#NULL!	#NULL!		2		1	3	#NULL!	#NULL!	#NULL!	#NULL!	#NULL!	#NULL!	#NULL!	#NULL!	#NULL!	#NULL!	#NULL!	#NULL!	#NULL!	#NULL!
46	4	2	#NULL!		#NULL!	#NULL!		8	#NULL!	#NULL!	#NULL!	#NULL!	#NULL!		#NULL!		0	#NULL!	#NULL!	#NULL!	3		#NULL!		0	1	2	#NULL!	#NULL!	#NULL!		1		0	#NULL!	#NULL!	#NULL!	#NULL!	#NULL!	#NULL!	#NULL!	#NULL!	#NULL!	#NULL!	#NULL!	#NULL!	#NULL!	#NULL!	#NULL!
22	1	2	#NULL!		#NULL!	#NULL!		7	#NULL!	#NULL!	#NULL!	#NULL!	#NULL!		#NULL!		0	#NULL!	#NULL!	#NULL!	1		#NULL!		0	0	#NULL!	#NULL!	#NULL!	1		#NULL!		1	2	#NULL!	#NULL!	#NULL!	#NULL!	#NULL!	#NULL!	#NULL!	#NULL!	#NULL!	#NULL!	#NULL!	#NULL!	#NULL!	#NULL!
44	3	1	1	3	#NULL!	#NULL!		5	#NULL!	#NULL!	#NULL!	#NULL!	#NULL!		#NULL!		0	#NULL!	#NULL!	#NULL!	3		#NULL!		0	0	#NULL!	#NULL!	#NULL!	3		#NULL!		1	3	#NULL!	#NULL!	#NULL!	#NULL!	#NULL!	#NULL!	#NULL!	#NULL!	#NULL!	#NULL!	#NULL!	#NULL!	#NULL!	#NULL!
49	4	1	1	3	#NULL!	#NULL!		5	#NULL!	#NULL!	#NULL!	#NULL!	#NULL!		#NULL!		0	#NULL!	#NULL!	#NULL!	2		#NULL!		0	1	3	#NULL!	#NULL!	#NULL!		2		0	#NULL!	#NULL!	#NULL!	#NULL!	#NULL!	#NULL!	#NULL!	#NULL!	#NULL!	#NULL!	#NULL!	#NULL!	#NULL!	#NULL!	#NULL!
60	5	1	1	1	#NULL!	#NULL!		7	#NULL!	#NULL!	#NULL!	#NULL!	#NULL!		#NULL!		1	2	#NULL!	#NULL!	#NULL!		2		0	0	#NULL!	#NULL!	#NULL!	3		#NULL!		1	2	#NULL!	#NULL!	#NULL!	#NULL!	#NULL!	#NULL!	#NULL!	#NULL!	#NULL!	#NULL!	#NULL!	#NULL!	#NULL!	#NULL!
61	5	2	#NULL!		#NULL!	#NULL!		6	#NULL!	#NULL!	#NULL!	#NULL!	#NULL!		#NULL!		0	#NULL!	#NULL!	#NULL!	3		#NULL!		0	0	#NULL!	#NULL!	#NULL!	2		#NULL!		1	2	#NULL!	#NULL!	#NULL!	#NULL!	#NULL!	#NULL!	#NULL!	#NULL!	#NULL!	#NULL!	#NULL!	#NULL!	#NULL!	#NULL!
72	6	2	#NULL!		#NULL!	#NULL!		3	#NULL!	#NULL!	#NULL!	#NULL!	#NULL!		#NULL!		0	#NULL!	#NULL!	#NULL!	3		#NULL!		0	0	#NULL!	#NULL!	#NULL!	1		#NULL!		1	2	#NULL!	#NULL!	#NULL!	#NULL!	#NULL!	#NULL!	#NULL!	#NULL!	#NULL!	#NULL!	#NULL!	#NULL!	#NULL!	#NULL!
61	5	2	#NULL!		#NULL!	#NULL!		3	#NULL!	#NULL!	#NULL!	#NULL!	#NULL!		#NULL!		0	#NULL!	#NULL!	#NULL!	1		#NULL!		0	0	#NULL!	#NULL!	#NULL!	3		#NULL!		1	2	#NULL!	#NULL!	#NULL!	#NULL!	#NULL!	#NULL!	#NULL!	#NULL!	#NULL!	#NULL!	#NULL!	#NULL!	#NULL!	#NULL!
74	6	1	0	1	#NULL!	#NULL!		7	#NULL!	#NULL!	#NULL!	#NULL!	#NULL!		#NULL!		0	#NULL!	#NULL!	#NULL!	3		#NULL!		0	0	#NULL!	#NULL!	#NULL!	3		#NULL!		1	2	#NULL!	#NULL!	#NULL!	#NULL!	#NULL!	#NULL!	#NULL!	#NULL!	#NULL!	#NULL!	#NULL!	#NULL!	#NULL!	#NULL!
57	5	1	0	2	#NULL!	#NULL!		7	#NULL!	#NULL!	#NULL!	#NULL!	#NULL!		#NULL!		0	#NULL!	#NULL!	#NULL!	3		#NULL!		0	1	2	#NULL!	#NULL!	#NULL!		2		1	2	#NULL!	#NULL!	#NULL!	#NULL!	#NULL!	#NULL!	#NULL!	#NULL!	#NULL!	#NULL!	#NULL!	#NULL!	#NULL!	#NULL!
64	5	1	0	2	#NULL!	#NULL!		3	#NULL!	#NULL!	#NULL!	#NULL!	#NULL!		#NULL!		0	#NULL!	#NULL!	#NULL!	2		#NULL!		1	0	#NULL!	#NULL!	#NULL!	1		#NULL!		0	#NULL!	#NULL!	#NULL!	#NULL!	#NULL!	#NULL!	#NULL!	#NULL!	#NULL!	#NULL!	#NULL!	#NULL!	#NULL!	#NULL!	#NULL!
68	6	1	0	2	#NULL!	#NULL!		7	#NULL!	#NULL!	#NULL!	#NULL!	#NULL!		#NULL!		0	#NULL!	#NULL!	#NULL!	4	ik heb al jaren alleen maar vrije tijd	#NULL!		1	0	#NULL!	#NULL!	#NULL!	3		#NULL!		0	#NULL!	#NULL!	#NULL!	#NULL!	#NULL!	#NULL!	#NULL!	#NULL!	#NULL!	#NULL!	#NULL!	#NULL!	#NULL!	#NULL!	#NULL!
27	2	1	1	1	#NULL!	#NULL!		7	#NULL!	#NULL!	#NULL!	#NULL!	#NULL!		#NULL!		0	#NULL!	#NULL!	#NULL!	1		#NULL!		0	0	#NULL!	#NULL!	#NULL!	3		#NULL!		0	#NULL!	#NULL!	#NULL!	#NULL!	#NULL!	#NULL!	#NULL!	#NULL!	#NULL!	#NULL!	#NULL!	#NULL!	#NULL!	#NULL!	#NULL!
48	4	2	#NULL!		#NULL!	#NULL!		3	#NULL!	#NULL!	#NULL!	#NULL!	#NULL!		#NULL!		0	#NULL!	#NULL!	#NULL!	3		#NULL!		0	0	#NULL!	#NULL!	#NULL!	3		#NULL!		1	3	#NULL!	#NULL!	#NULL!	#NULL!	#NULL!	#NULL!	#NULL!	#NULL!	#NULL!	#NULL!	#NULL!	#NULL!	#NULL!	#NULL!
22	1	2	#NULL!		#NULL!	#NULL!		5	#NULL!	#NULL!	#NULL!	#NULL!	#NULL!		#NULL!		0	#NULL!	#NULL!	#NULL!	3		#NULL!		0	1	2	#NULL!	#NULL!	#NULL!		2		1	3	#NULL!	#NULL!	#NULL!	#NULL!	#NULL!	#NULL!	#NULL!	#NULL!	#NULL!	#NULL!	#NULL!	#NULL!	#NULL!	#NULL!
56	5	2	#NULL!		#NULL!	#NULL!		4	#NULL!	#NULL!	#NULL!	#NULL!	#NULL!		#NULL!		0	#NULL!	#NULL!	#NULL!	4	ik hoop gezond te blijven	#NULL!		0	0	#NULL!	#NULL!	#NULL!	1		#NULL!		1	3	#NULL!	#NULL!	#NULL!	#NULL!	#NULL!	#NULL!	#NULL!	#NULL!	#NULL!	#NULL!	#NULL!	#NULL!	#NULL!	#NULL!
58	5	1	0	1	#NULL!	#NULL!		5	#NULL!	#NULL!	#NULL!	#NULL!	#NULL!		#NULL!		0	#NULL!	#NULL!	#NULL!	1		#NULL!		0	0	#NULL!	#NULL!	#NULL!	3		#NULL!		1	3	#NULL!	#NULL!	#NULL!	#NULL!	#NULL!	#NULL!	#NULL!	#NULL!	#NULL!	#NULL!	#NULL!	#NULL!	#NULL!	#NULL!
58	5	1	0	2	#NULL!	#NULL!		3	#NULL!	#NULL!	#NULL!	#NULL!	#NULL!		#NULL!		1	1	#NULL!	#NULL!	#NULL!		2		0	0	#NULL!	#NULL!	#NULL!	3		#NULL!		0	#NULL!	#NULL!	#NULL!	#NULL!	#NULL!	#NULL!	#NULL!	#NULL!	#NULL!	#NULL!	#NULL!	#NULL!	#NULL!	#NULL!	#NULL!
59	5	1	0	3	#NULL!	#NULL!		3	#NULL!	#NULL!	#NULL!	#NULL!	#NULL!		#NULL!		0	#NULL!	#NULL!	#NULL!	3		#NULL!		0	0	#NULL!	#NULL!	#NULL!	3		#NULL!		1	3	#NULL!	#NULL!	#NULL!	#NULL!	#NULL!	#NULL!	#NULL!	#NULL!	#NULL!	#NULL!	#NULL!	#NULL!	#NULL!	#NULL!
51	4	2	#NULL!		#NULL!	#NULL!		7	#NULL!	#NULL!	#NULL!	#NULL!	#NULL!		#NULL!		0	#NULL!	#NULL!	#NULL!	2		#NULL!		0	0	#NULL!	#NULL!	#NULL!	3		#NULL!		1	2	#NULL!	#NULL!	#NULL!	#NULL!	#NULL!	#NULL!	#NULL!	#NULL!	#NULL!	#NULL!	#NULL!	#NULL!	#NULL!	#NULL!
59	5	1	0	3	#NULL!	#NULL!		7	#NULL!	#NULL!	#NULL!	#NULL!	#NULL!		#NULL!		1	2	#NULL!	#NULL!	#NULL!		2		0	0	#NULL!	#NULL!	#NULL!	2		#NULL!		0	#NULL!	#NULL!	#NULL!	#NULL!	#NULL!	#NULL!	#NULL!	#NULL!	#NULL!	#NULL!	#NULL!	#NULL!	#NULL!	#NULL!	#NULL!
55	5	1	1	1	#NULL!	#NULL!		3	#NULL!	#NULL!	#NULL!	#NULL!	#NULL!		#NULL!		1	2	#NULL!	#NULL!	#NULL!		2		0	0	#NULL!	#NULL!	#NULL!	3		#NULL!		0	#NULL!	#NULL!	#NULL!	#NULL!	#NULL!	#NULL!	#NULL!	#NULL!	#NULL!	#NULL!	#NULL!	#NULL!	#NULL!	#NULL!	#NULL!
70	6	1	0	4	#NULL!	#NULL!		4	#NULL!	#NULL!	#NULL!	#NULL!	#NULL!		#NULL!		0	#NULL!	#NULL!	#NULL!	1		#NULL!		1	0	#NULL!	#NULL!	#NULL!	3		#NULL!		0	#NULL!	#NULL!	#NULL!	#NULL!	#NULL!	#NULL!	#NULL!	#NULL!	#NULL!	#NULL!	#NULL!	#NULL!	#NULL!	#NULL!	#NULL!
65	6	1	0	2	#NULL!	#NULL!		5	#NULL!	#NULL!	#NULL!	#NULL!	#NULL!		#NULL!		0	#NULL!	#NULL!	#NULL!	3		#NULL!		0	0	#NULL!	#NULL!	#NULL!	3		#NULL!		1	3	#NULL!	#NULL!	#NULL!	#NULL!	#NULL!	#NULL!	#NULL!	#NULL!	#NULL!	#NULL!	#NULL!	#NULL!	#NULL!	#NULL!
61	5	1	0	2	#NULL!	#NULL!		5	#NULL!	#NULL!	#NULL!	#NULL!	#NULL!		#NULL!		0	#NULL!	#NULL!	#NULL!	3		#NULL!		0	0	#NULL!	#NULL!	#NULL!	2		#NULL!		1	3	#NULL!	#NULL!	#NULL!	#NULL!	#NULL!	#NULL!	#NULL!	#NULL!	#NULL!	#NULL!	#NULL!	#NULL!	#NULL!	#NULL!
41	3	1	2	2	#NULL!	#NULL!		5	#NULL!	#NULL!	#NULL!	#NULL!	#NULL!		#NULL!		0	#NULL!	#NULL!	#NULL!	2		#NULL!		0	1	2	#NULL!	#NULL!	#NULL!		2		0	#NULL!	#NULL!	#NULL!	#NULL!	#NULL!	#NULL!	#NULL!	#NULL!	#NULL!	#NULL!	#NULL!	#NULL!	#NULL!	#NULL!	#NULL!
22	1	2	#NULL!		#NULL!	#NULL!		5	#NULL!	#NULL!	#NULL!	#NULL!	#NULL!		#NULL!		0	#NULL!	#NULL!	#NULL!	3		#NULL!		1	0	#NULL!	#NULL!	#NULL!	3		#NULL!		0	#NULL!	#NULL!	#NULL!	#NULL!	#NULL!	#NULL!	#NULL!	#NULL!	#NULL!	#NULL!	#NULL!	#NULL!	#NULL!	#NULL!	#NULL!
42	3	1	2	2	#NULL!	#NULL!		5	#NULL!	#NULL!	#NULL!	#NULL!	#NULL!		#NULL!		0	#NULL!	#NULL!	#NULL!	4	Ik dacht vooral aan mijn gezin en familie	#NULL!		1	0	#NULL!	#NULL!	#NULL!	4	Ik dacht vooral aan mijn gezin en familie	#NULL!		0	#NULL!	#NULL!	#NULL!	#NULL!	#NULL!	#NULL!	#NULL!	#NULL!	#NULL!	#NULL!	#NULL!	#NULL!	#NULL!	#NULL!	#NULL!
67	6	1	0	2	#NULL!	#NULL!		5	#NULL!	#NULL!	#NULL!	#NULL!	#NULL!		#NULL!		1	1	#NULL!	#NULL!	#NULL!		1		0	0	#NULL!	#NULL!	#NULL!	1		#NULL!		0	#NULL!	#NULL!	#NULL!	#NULL!	#NULL!	#NULL!	#NULL!	#NULL!	#NULL!	#NULL!	#NULL!	#NULL!	#NULL!	#NULL!	#NULL!
46	4	1	1	2	#NULL!	#NULL!		4	#NULL!	#NULL!	#NULL!	#NULL!	#NULL!		#NULL!		0	#NULL!	#NULL!	#NULL!	1		#NULL!		1	0	#NULL!	#NULL!	#NULL!	1		#NULL!		0	#NULL!	#NULL!	#NULL!	#NULL!	#NULL!	#NULL!	#NULL!	#NULL!	#NULL!	#NULL!	#NULL!	#NULL!	#NULL!	#NULL!	#NULL!
52	4	2	#NULL!		#NULL!	#NULL!		7	#NULL!	#NULL!	#NULL!	#NULL!	#NULL!		#NULL!		0	#NULL!	#NULL!	#NULL!	2		#NULL!		0	0	#NULL!	#NULL!	#NULL!	2		#NULL!		1	2	#NULL!	#NULL!	#NULL!	#NULL!	#NULL!	#NULL!	#NULL!	#NULL!	#NULL!	#NULL!	#NULL!	#NULL!	#NULL!	#NULL!
39	3	1	2	2	#NULL!	#NULL!		7	#NULL!	#NULL!	#NULL!	#NULL!	#NULL!		#NULL!		1	1	#NULL!	#NULL!	#NULL!		1		0	0	#NULL!	#NULL!	#NULL!	3		#NULL!		0	#NULL!	#NULL!	#NULL!	#NULL!	#NULL!	#NULL!	#NULL!	#NULL!	#NULL!	#NULL!	#NULL!	#NULL!	#NULL!	#NULL!	#NULL!
37	3	2	#NULL!		#NULL!	#NULL!		5	#NULL!	#NULL!	#NULL!	#NULL!	#NULL!		#NULL!		0	#NULL!	#NULL!	#NULL!	2		#NULL!		0	0	#NULL!	#NULL!	#NULL!	2		#NULL!		1	3	#NULL!	#NULL!	#NULL!	#NULL!	#NULL!	#NULL!	#NULL!	#NULL!	#NULL!	#NULL!	#NULL!	#NULL!	#NULL!	#NULL!
22	1	2	#NULL!		#NULL!	#NULL!		7	#NULL!	#NULL!	#NULL!	#NULL!	#NULL!		#NULL!		0	#NULL!	#NULL!	#NULL!	2		#NULL!		0	0	#NULL!	#NULL!	#NULL!	3		#NULL!		1	3	#NULL!	#NULL!	#NULL!	#NULL!	#NULL!	#NULL!	#NULL!	#NULL!	#NULL!	#NULL!	#NULL!	#NULL!	#NULL!	#NULL!
62	5	2	#NULL!		#NULL!	#NULL!		5	#NULL!	#NULL!	#NULL!	#NULL!	#NULL!		#NULL!		0	#NULL!	#NULL!	#NULL!	3		#NULL!		1	0	#NULL!	#NULL!	#NULL!	4	heb eigenlijk alleen gedacht aan wat ik zou kunnen betalen	#NULL!		0	#NULL!	#NULL!	#NULL!	#NULL!	#NULL!	#NULL!	#NULL!	#NULL!	#NULL!	#NULL!	#NULL!	#NULL!	#NULL!	#NULL!	#NULL!
54	4	1	0	2	#NULL!	#NULL!		7	#NULL!	#NULL!	#NULL!	#NULL!	#NULL!		#NULL!		0	#NULL!	#NULL!	#NULL!	2		#NULL!		0	0	#NULL!	#NULL!	#NULL!	3		#NULL!		1	3	#NULL!	#NULL!	#NULL!	#NULL!	#NULL!	#NULL!	#NULL!	#NULL!	#NULL!	#NULL!	#NULL!	#NULL!	#NULL!	#NULL!
67	6	1	0	4	#NULL!	#NULL!		7	#NULL!	#NULL!	#NULL!	#NULL!	#NULL!		#NULL!		0	#NULL!	#NULL!	#NULL!	4	ik denk / hoop niet dat mijn gezondheid de tijd zal beperken die ik als vrije tijd kan besteden	#NULL!		0	0	#NULL!	#NULL!	#NULL!	4	ik ben met pensioen en doe (alleen) vrijwilligerswerk. Daar is productiviteit niet zozeer meetbaar	#NULL!		1	1	#NULL!	#NULL!	#NULL!	#NULL!	#NULL!	#NULL!	#NULL!	#NULL!	#NULL!	#NULL!	#NULL!	#NULL!	#NULL!	#NULL!
46	4	1	2	2	#NULL!	#NULL!		7	#NULL!	#NULL!	#NULL!	#NULL!	#NULL!		#NULL!		0	#NULL!	#NULL!	#NULL!	3		#NULL!		0	1	3	#NULL!	#NULL!	#NULL!		2		1	3	#NULL!	#NULL!	#NULL!	#NULL!	#NULL!	#NULL!	#NULL!	#NULL!	#NULL!	#NULL!	#NULL!	#NULL!	#NULL!	#NULL!
22	1	2	#NULL!		#NULL!	#NULL!		7	#NULL!	#NULL!	#NULL!	#NULL!	#NULL!		#NULL!		0	#NULL!	#NULL!	#NULL!	3		#NULL!		0	0	#NULL!	#NULL!	#NULL!	1		#NULL!		0	#NULL!	#NULL!	#NULL!	#NULL!	#NULL!	#NULL!	#NULL!	#NULL!	#NULL!	#NULL!	#NULL!	#NULL!	#NULL!	#NULL!	#NULL!
47	4	1	0	1	#NULL!	#NULL!		4	#NULL!	#NULL!	#NULL!	#NULL!	#NULL!		#NULL!		0	#NULL!	#NULL!	#NULL!	3		#NULL!		1	0	#NULL!	#NULL!	#NULL!	3		#NULL!		0	#NULL!	#NULL!	#NULL!	#NULL!	#NULL!	#NULL!	#NULL!	#NULL!	#NULL!	#NULL!	#NULL!	#NULL!	#NULL!	#NULL!	#NULL!
40	3	2	#NULL!		#NULL!	#NULL!		7	#NULL!	#NULL!	#NULL!	#NULL!	#NULL!		#NULL!		0	#NULL!	#NULL!	#NULL!	1		#NULL!		0	0	#NULL!	#NULL!	#NULL!	4	ben ik sws niet zo mee bezig	#NULL!		1	3	#NULL!	#NULL!	#NULL!	#NULL!	#NULL!	#NULL!	#NULL!	#NULL!	#NULL!	#NULL!	#NULL!	#NULL!	#NULL!	#NULL!
37	3	2	#NULL!		#NULL!	#NULL!		4	#NULL!	#NULL!	#NULL!	#NULL!	#NULL!		#NULL!		0	#NULL!	#NULL!	#NULL!	3		#NULL!		0	0	#NULL!	#NULL!	#NULL!	3		#NULL!		1	1	#NULL!	#NULL!	#NULL!	#NULL!	#NULL!	#NULL!	#NULL!	#NULL!	#NULL!	#NULL!	#NULL!	#NULL!	#NULL!	#NULL!
69	6	1	0	2	#NULL!	#NULL!		6	#NULL!	#NULL!	#NULL!	#NULL!	#NULL!		#NULL!		0	#NULL!	#NULL!	#NULL!	4	ik werk niet meer dus het gaat bij mij wat ik kan doen in het algemeen	#NULL!		0	1	3	#NULL!	#NULL!	#NULL!		2		0	#NULL!	#NULL!	#NULL!	#NULL!	#NULL!	#NULL!	#NULL!	#NULL!	#NULL!	#NULL!	#NULL!	#NULL!	#NULL!	#NULL!	#NULL!
59	5	2	#NULL!		#NULL!	#NULL!		8	#NULL!	#NULL!	#NULL!	#NULL!	#NULL!		#NULL!		0	#NULL!	#NULL!	#NULL!	1		#NULL!		0	1	2	#NULL!	#NULL!	#NULL!		1		1	2	#NULL!	#NULL!	#NULL!	#NULL!	#NULL!	#NULL!	#NULL!	#NULL!	#NULL!	#NULL!	#NULL!	#NULL!	#NULL!	#NULL!
44	3	1	2	3	#NULL!	#NULL!		5	#NULL!	#NULL!	#NULL!	#NULL!	#NULL!		#NULL!		0	#NULL!	#NULL!	#NULL!	2		#NULL!		0	0	#NULL!	#NULL!	#NULL!	2		#NULL!		1	3	#NULL!	#NULL!	#NULL!	#NULL!	#NULL!	#NULL!	#NULL!	#NULL!	#NULL!	#NULL!	#NULL!	#NULL!	#NULL!	#NULL!
60	5	1	0	2	#NULL!	#NULL!		3	#NULL!	#NULL!	#NULL!	#NULL!	#NULL!		#NULL!		0	#NULL!	#NULL!	#NULL!	3		#NULL!		1	0	#NULL!	#NULL!	#NULL!	3		#NULL!		0	#NULL!	#NULL!	#NULL!	#NULL!	#NULL!	#NULL!	#NULL!	#NULL!	#NULL!	#NULL!	#NULL!	#NULL!	#NULL!	#NULL!	#NULL!
68	6	2	#NULL!		#NULL!	#NULL!		4	#NULL!	#NULL!	#NULL!	#NULL!	#NULL!		#NULL!		0	#NULL!	#NULL!	#NULL!	3		#NULL!		1	0	#NULL!	#NULL!	#NULL!	3		#NULL!		0	#NULL!	#NULL!	#NULL!	#NULL!	#NULL!	#NULL!	#NULL!	#NULL!	#NULL!	#NULL!	#NULL!	#NULL!	#NULL!	#NULL!	#NULL!
28	2	2	#NULL!		#NULL!	#NULL!		8	#NULL!	#NULL!	#NULL!	#NULL!	#NULL!		#NULL!		1	2	#NULL!	#NULL!	#NULL!		1		0	1	3	#NULL!	#NULL!	#NULL!		2		1	3	#NULL!	#NULL!	#NULL!	#NULL!	#NULL!	#NULL!	#NULL!	#NULL!	#NULL!	#NULL!	#NULL!	#NULL!	#NULL!	#NULL!
74	6	2	#NULL!		#NULL!	#NULL!		6	#NULL!	#NULL!	#NULL!	#NULL!	#NULL!		#NULL!		0	#NULL!	#NULL!	#NULL!	3		#NULL!		0	0	#NULL!	#NULL!	#NULL!	4	ik ben gepensioneerd	#NULL!		1	3	#NULL!	#NULL!	#NULL!	#NULL!	#NULL!	#NULL!	#NULL!	#NULL!	#NULL!	#NULL!	#NULL!	#NULL!	#NULL!	#NULL!
31	2	1	1	1	#NULL!	#NULL!		5	#NULL!	#NULL!	#NULL!	#NULL!	#NULL!		#NULL!		0	#NULL!	#NULL!	#NULL!	1		#NULL!		0	1	1	#NULL!	#NULL!	#NULL!		2		0	#NULL!	#NULL!	#NULL!	#NULL!	#NULL!	#NULL!	#NULL!	#NULL!	#NULL!	#NULL!	#NULL!	#NULL!	#NULL!	#NULL!	#NULL!
55	5	1	0	1	#NULL!	#NULL!		3	#NULL!	#NULL!	#NULL!	#NULL!	#NULL!		#NULL!		0	#NULL!	#NULL!	#NULL!	3		#NULL!		0	0	#NULL!	#NULL!	#NULL!	3		#NULL!		1	1	#NULL!	#NULL!	#NULL!	#NULL!	#NULL!	#NULL!	#NULL!	#NULL!	#NULL!	#NULL!	#NULL!	#NULL!	#NULL!	#NULL!
48	4	1	1	1	#NULL!	#NULL!		5	#NULL!	#NULL!	#NULL!	#NULL!	#NULL!		#NULL!		0	#NULL!	#NULL!	#NULL!	3		#NULL!		0	0	#NULL!	#NULL!	#NULL!	3		#NULL!		1	3	#NULL!	#NULL!	#NULL!	#NULL!	#NULL!	#NULL!	#NULL!	#NULL!	#NULL!	#NULL!	#NULL!	#NULL!	#NULL!	#NULL!
59	5	1	0	2	#NULL!	#NULL!		2	#NULL!	#NULL!	#NULL!	#NULL!	#NULL!		#NULL!		0	#NULL!	#NULL!	#NULL!	1		#NULL!		1	0	#NULL!	#NULL!	#NULL!	1		#NULL!		0	#NULL!	#NULL!	#NULL!	#NULL!	#NULL!	#NULL!	#NULL!	#NULL!	#NULL!	#NULL!	#NULL!	#NULL!	#NULL!	#NULL!	#NULL!
58	5	2	#NULL!		#NULL!	#NULL!		4	#NULL!	#NULL!	#NULL!	#NULL!	#NULL!		#NULL!		0	#NULL!	#NULL!	#NULL!	2		#NULL!		0	0	#NULL!	#NULL!	#NULL!	2		#NULL!		1	3	#NULL!	#NULL!	#NULL!	#NULL!	#NULL!	#NULL!	#NULL!	#NULL!	#NULL!	#NULL!	#NULL!	#NULL!	#NULL!	#NULL!
29	2	1	3	3	#NULL!	#NULL!		7	#NULL!	#NULL!	#NULL!	#NULL!	#NULL!		#NULL!		0	#NULL!	#NULL!	#NULL!	1		#NULL!		0	1	2	#NULL!	#NULL!	#NULL!		2		0	#NULL!	#NULL!	#NULL!	#NULL!	#NULL!	#NULL!	#NULL!	#NULL!	#NULL!	#NULL!	#NULL!	#NULL!	#NULL!	#NULL!	#NULL!
59	5	1	0	1	#NULL!	#NULL!		5	#NULL!	#NULL!	#NULL!	#NULL!	#NULL!		#NULL!		0	#NULL!	#NULL!	#NULL!	3		#NULL!		0	0	#NULL!	#NULL!	#NULL!	2		#NULL!		1	1	#NULL!	#NULL!	#NULL!	#NULL!	#NULL!	#NULL!	#NULL!	#NULL!	#NULL!	#NULL!	#NULL!	#NULL!	#NULL!	#NULL!
39	3	1	1	1	#NULL!	#NULL!		7	#NULL!	#NULL!	#NULL!	#NULL!	#NULL!		#NULL!		0	#NULL!	#NULL!	#NULL!	3		#NULL!		0	0	#NULL!	#NULL!	#NULL!	3		#NULL!		1	3	#NULL!	#NULL!	#NULL!	#NULL!	#NULL!	#NULL!	#NULL!	#NULL!	#NULL!	#NULL!	#NULL!	#NULL!	#NULL!	#NULL!
49	4	2	#NULL!		#NULL!	#NULL!		5	#NULL!	#NULL!	#NULL!	#NULL!	#NULL!		#NULL!		0	#NULL!	#NULL!	#NULL!	3		#NULL!		0	0	#NULL!	#NULL!	#NULL!	2		#NULL!		1	1	#NULL!	#NULL!	#NULL!	#NULL!	#NULL!	#NULL!	#NULL!	#NULL!	#NULL!	#NULL!	#NULL!	#NULL!	#NULL!	#NULL!
27	2	2	#NULL!		#NULL!	#NULL!		7	#NULL!	#NULL!	#NULL!	#NULL!	#NULL!		#NULL!		0	#NULL!	#NULL!	#NULL!	4	I guess it doesn't matter what I do in free time..	#NULL!		0	1	3	#NULL!	#NULL!	#NULL!		2		1	3	#NULL!	#NULL!	#NULL!	#NULL!	#NULL!	#NULL!	#NULL!	#NULL!	#NULL!	#NULL!	#NULL!	#NULL!	#NULL!	#NULL!
42	3	1	2	2	#NULL!	#NULL!		5	#NULL!	#NULL!	#NULL!	#NULL!	#NULL!		#NULL!		0	#NULL!	#NULL!	#NULL!	3		#NULL!		0	1	2	#NULL!	#NULL!	#NULL!		2		0	#NULL!	#NULL!	#NULL!	#NULL!	#NULL!	#NULL!	#NULL!	#NULL!	#NULL!	#NULL!	#NULL!	#NULL!	#NULL!	#NULL!	#NULL!
27	2	2	#NULL!		#NULL!	#NULL!		7	#NULL!	#NULL!	#NULL!	#NULL!	#NULL!		#NULL!		1	2	#NULL!	#NULL!	#NULL!		2		0	0	#NULL!	#NULL!	#NULL!	3		#NULL!		1	2	#NULL!	#NULL!	#NULL!	#NULL!	#NULL!	#NULL!	#NULL!	#NULL!	#NULL!	#NULL!	#NULL!	#NULL!	#NULL!	#NULL!
26	2	2	#NULL!		#NULL!	#NULL!	Onderwijs in Duitsland	9	#NULL!	#NULL!	#NULL!	#NULL!	#NULL!		#NULL!		0	#NULL!	#NULL!	#NULL!	1		#NULL!		0	0	#NULL!	#NULL!	#NULL!	1		#NULL!		1	3	#NULL!	#NULL!	#NULL!	#NULL!	#NULL!	#NULL!	#NULL!	#NULL!	#NULL!	#NULL!	#NULL!	#NULL!	#NULL!	#NULL!
54	4	1	0	2	#NULL!	#NULL!		5	#NULL!	#NULL!	#NULL!	#NULL!	#NULL!		#NULL!		0	#NULL!	#NULL!	#NULL!	1		#NULL!		0	0	#NULL!	#NULL!	#NULL!	3		#NULL!		1	2	#NULL!	#NULL!	#NULL!	#NULL!	#NULL!	#NULL!	#NULL!	#NULL!	#NULL!	#NULL!	#NULL!	#NULL!	#NULL!	#NULL!
51	4	2	#NULL!		#NULL!	#NULL!		7	#NULL!	#NULL!	#NULL!	#NULL!	#NULL!		#NULL!		1	3	#NULL!	#NULL!	#NULL!		1		0	1	3	#NULL!	#NULL!	#NULL!		1		1	2	#NULL!	#NULL!	#NULL!	#NULL!	#NULL!	#NULL!	#NULL!	#NULL!	#NULL!	#NULL!	#NULL!	#NULL!	#NULL!	#NULL!
53	4	2	#NULL!		#NULL!	#NULL!		5	#NULL!	#NULL!	#NULL!	#NULL!	#NULL!		#NULL!		0	#NULL!	#NULL!	#NULL!	4	Ik heb al veel vrije tijd en ben snel tevreden.	#NULL!		0	0	#NULL!	#NULL!	#NULL!	4	Ik ben al gewend aan weinig productiviteit en daar is goed mee te leven.	#NULL!		1	3	#NULL!	#NULL!	#NULL!	#NULL!	#NULL!	#NULL!	#NULL!	#NULL!	#NULL!	#NULL!	#NULL!	#NULL!	#NULL!	#NULL!
48	4	2	#NULL!		#NULL!	#NULL!		4	#NULL!	#NULL!	#NULL!	#NULL!	#NULL!		#NULL!		0	#NULL!	#NULL!	#NULL!	3		#NULL!		1	0	#NULL!	#NULL!	#NULL!	3		#NULL!		0	#NULL!	#NULL!	#NULL!	#NULL!	#NULL!	#NULL!	#NULL!	#NULL!	#NULL!	#NULL!	#NULL!	#NULL!	#NULL!	#NULL!	#NULL!
74	6	1	0	5	#NULL!	#NULL!		7	#NULL!	#NULL!	#NULL!	#NULL!	#NULL!		#NULL!		0	#NULL!	#NULL!	#NULL!	2		#NULL!		1	0	#NULL!	#NULL!	#NULL!	3		#NULL!		0	#NULL!	#NULL!	#NULL!	#NULL!	#NULL!	#NULL!	#NULL!	#NULL!	#NULL!	#NULL!	#NULL!	#NULL!	#NULL!	#NULL!	#NULL!
62	5	2	#NULL!		#NULL!	#NULL!		7	#NULL!	#NULL!	#NULL!	#NULL!	#NULL!		#NULL!		0	#NULL!	#NULL!	#NULL!	3		#NULL!		0	0	#NULL!	#NULL!	#NULL!	1		#NULL!		1	2	#NULL!	#NULL!	#NULL!	#NULL!	#NULL!	#NULL!	#NULL!	#NULL!	#NULL!	#NULL!	#NULL!	#NULL!	#NULL!	#NULL!
62	5	1	0	3	#NULL!	#NULL!		7	#NULL!	#NULL!	#NULL!	#NULL!	#NULL!		#NULL!		1	2	#NULL!	#NULL!	#NULL!		2		0	0	#NULL!	#NULL!	#NULL!	4	ben al arbeidsongeschikt	#NULL!		0	#NULL!	#NULL!	#NULL!	#NULL!	#NULL!	#NULL!	#NULL!	#NULL!	#NULL!	#NULL!	#NULL!	#NULL!	#NULL!	#NULL!	#NULL!
51	4	2	#NULL!		#NULL!	#NULL!		5	#NULL!	#NULL!	#NULL!	#NULL!	#NULL!		#NULL!		0	#NULL!	#NULL!	#NULL!	3		#NULL!		0	0	#NULL!	#NULL!	#NULL!	3		#NULL!		1	1	#NULL!	#NULL!	#NULL!	#NULL!	#NULL!	#NULL!	#NULL!	#NULL!	#NULL!	#NULL!	#NULL!	#NULL!	#NULL!	#NULL!
55	5	2	#NULL!		#NULL!	#NULL!		3	#NULL!	#NULL!	#NULL!	#NULL!	#NULL!		#NULL!		0	#NULL!	#NULL!	#NULL!	3		#NULL!		0	0	#NULL!	#NULL!	#NULL!	3		#NULL!		0	#NULL!	#NULL!	#NULL!	#NULL!	#NULL!	#NULL!	#NULL!	#NULL!	#NULL!	#NULL!	#NULL!	#NULL!	#NULL!	#NULL!	#NULL!
36	3	2	#NULL!		#NULL!	#NULL!		8	#NULL!	#NULL!	#NULL!	#NULL!	#NULL!		#NULL!		0	#NULL!	#NULL!	#NULL!	3		#NULL!		0	0	#NULL!	#NULL!	#NULL!	3		#NULL!		1	2	#NULL!	#NULL!	#NULL!	#NULL!	#NULL!	#NULL!	#NULL!	#NULL!	#NULL!	#NULL!	#NULL!	#NULL!	#NULL!	#NULL!
65	6	2	#NULL!		#NULL!	#NULL!		6	#NULL!	#NULL!	#NULL!	#NULL!	#NULL!		#NULL!		0	#NULL!	#NULL!	#NULL!	3		#NULL!		1	0	#NULL!	#NULL!	#NULL!	3		#NULL!		0	#NULL!	#NULL!	#NULL!	#NULL!	#NULL!	#NULL!	#NULL!	#NULL!	#NULL!	#NULL!	#NULL!	#NULL!	#NULL!	#NULL!	#NULL!
70	6	2	#NULL!		#NULL!	#NULL!		7	#NULL!	#NULL!	#NULL!	#NULL!	#NULL!		#NULL!		1	1	#NULL!	#NULL!	#NULL!		1		0	0	#NULL!	#NULL!	#NULL!	1		#NULL!		0	#NULL!	#NULL!	#NULL!	#NULL!	#NULL!	#NULL!	#NULL!	#NULL!	#NULL!	#NULL!	#NULL!	#NULL!	#NULL!	#NULL!	#NULL!
35	3	1	2	2	#NULL!	#NULL!		8	#NULL!	#NULL!	#NULL!	#NULL!	#NULL!		#NULL!		0	#NULL!	#NULL!	#NULL!	1		#NULL!		0	0	#NULL!	#NULL!	#NULL!	3		#NULL!		1	1	#NULL!	#NULL!	#NULL!	#NULL!	#NULL!	#NULL!	#NULL!	#NULL!	#NULL!	#NULL!	#NULL!	#NULL!	#NULL!	#NULL!
56	5	1	0	2	#NULL!	#NULL!		6	#NULL!	#NULL!	#NULL!	#NULL!	#NULL!		#NULL!		1	2	#NULL!	#NULL!	#NULL!		2		0	1	2	#NULL!	#NULL!	#NULL!		2		1	2	#NULL!	#NULL!	#NULL!	#NULL!	#NULL!	#NULL!	#NULL!	#NULL!	#NULL!	#NULL!	#NULL!	#NULL!	#NULL!	#NULL!
69	6	1	0	2	#NULL!	#NULL!		8	#NULL!	#NULL!	#NULL!	#NULL!	#NULL!		#NULL!		1	1	#NULL!	#NULL!	#NULL!		1		0	1	1	#NULL!	#NULL!	#NULL!		1		0	#NULL!	#NULL!	#NULL!	#NULL!	#NULL!	#NULL!	#NULL!	#NULL!	#NULL!	#NULL!	#NULL!	#NULL!	#NULL!	#NULL!	#NULL!
46	4	2	#NULL!		#NULL!	#NULL!		8	#NULL!	#NULL!	#NULL!	#NULL!	#NULL!		#NULL!		0	#NULL!	#NULL!	#NULL!	3		#NULL!		1	0	#NULL!	#NULL!	#NULL!	3		#NULL!		0	#NULL!	#NULL!	#NULL!	#NULL!	#NULL!	#NULL!	#NULL!	#NULL!	#NULL!	#NULL!	#NULL!	#NULL!	#NULL!	#NULL!	#NULL!
73	6	1	0	2	#NULL!	#NULL!		7	#NULL!	#NULL!	#NULL!	#NULL!	#NULL!		#NULL!		1	3	#NULL!	#NULL!	#NULL!		3		0	0	#NULL!	#NULL!	#NULL!	2		#NULL!		0	#NULL!	#NULL!	#NULL!	#NULL!	#NULL!	#NULL!	#NULL!	#NULL!	#NULL!	#NULL!	#NULL!	#NULL!	#NULL!	#NULL!	#NULL!
25	2	2	#NULL!		#NULL!	#NULL!		5	#NULL!	#NULL!	#NULL!	#NULL!	#NULL!		#NULL!		0	#NULL!	#NULL!	#NULL!	1		#NULL!		0	0	#NULL!	#NULL!	#NULL!	1		#NULL!		1	3	#NULL!	#NULL!	#NULL!	#NULL!	#NULL!	#NULL!	#NULL!	#NULL!	#NULL!	#NULL!	#NULL!	#NULL!	#NULL!	#NULL!
58	5	2	#NULL!		#NULL!	#NULL!		1	#NULL!	#NULL!	#NULL!	#NULL!	#NULL!		#NULL!		0	#NULL!	#NULL!	#NULL!	4	geen idee	#NULL!		1	0	#NULL!	#NULL!	#NULL!	4	geen idee	#NULL!		0	#NULL!	#NULL!	#NULL!	#NULL!	#NULL!	#NULL!	#NULL!	#NULL!	#NULL!	#NULL!	#NULL!	#NULL!	#NULL!	#NULL!	#NULL!
66	6	1	0	2	#NULL!	#NULL!		7	#NULL!	#NULL!	#NULL!	#NULL!	#NULL!		#NULL!		1	1	#NULL!	#NULL!	#NULL!		1		0	0	#NULL!	#NULL!	#NULL!	2		#NULL!		0	#NULL!	#NULL!	#NULL!	#NULL!	#NULL!	#NULL!	#NULL!	#NULL!	#NULL!	#NULL!	#NULL!	#NULL!	#NULL!	#NULL!	#NULL!
32	2	2	#NULL!		#NULL!	#NULL!		2	#NULL!	#NULL!	#NULL!	#NULL!	#NULL!		#NULL!		0	#NULL!	#NULL!	#NULL!	2		#NULL!		0	0	#NULL!	#NULL!	#NULL!	3		#NULL!		1	2	#NULL!	#NULL!	#NULL!	#NULL!	#NULL!	#NULL!	#NULL!	#NULL!	#NULL!	#NULL!	#NULL!	#NULL!	#NULL!	#NULL!
55	5	1	2	2	#NULL!	#NULL!		5	#NULL!	#NULL!	#NULL!	#NULL!	#NULL!		#NULL!		1	2	#NULL!	#NULL!	#NULL!		2		0	0	#NULL!	#NULL!	#NULL!	1		#NULL!		0	#NULL!	#NULL!	#NULL!	#NULL!	#NULL!	#NULL!	#NULL!	#NULL!	#NULL!	#NULL!	#NULL!	#NULL!	#NULL!	#NULL!	#NULL!
51	4	1	1	1	#NULL!	#NULL!		6	#NULL!	#NULL!	#NULL!	#NULL!	#NULL!		#NULL!		0	#NULL!	#NULL!	#NULL!	1		#NULL!		0	0	#NULL!	#NULL!	#NULL!	3		#NULL!		1	2	#NULL!	#NULL!	#NULL!	#NULL!	#NULL!	#NULL!	#NULL!	#NULL!	#NULL!	#NULL!	#NULL!	#NULL!	#NULL!	#NULL!
66	6	1	0	2	#NULL!	#NULL!		7	#NULL!	#NULL!	#NULL!	#NULL!	#NULL!		#NULL!		1	2	#NULL!	#NULL!	#NULL!		2		0	0	#NULL!	#NULL!	#NULL!	2		#NULL!		1	3	#NULL!	#NULL!	#NULL!	#NULL!	#NULL!	#NULL!	#NULL!	#NULL!	#NULL!	#NULL!	#NULL!	#NULL!	#NULL!	#NULL!
20	1	2	#NULL!		2	2		6	#NULL!	#NULL!	#NULL!		#NULL!		#NULL!		1	1	3		#NULL!		2		0	1	2	2		#NULL!		3		0	#NULL!	#NULL!	#NULL!	#NULL!	#NULL!	#NULL!	#NULL!	#NULL!	#NULL!	#NULL!	#NULL!	#NULL!	#NULL!	#NULL!	#NULL!
20	1	1	2	2	2	2		7	#NULL!	#NULL!	#NULL!		#NULL!		#NULL!		0	#NULL!	#NULL!		3		#NULL!		0	0	#NULL!	#NULL!		2		#NULL!		1	2	2	0	0	0	1	0	0	0	0	0	#NULL!	#NULL!	#NULL!	#NULL!
28	2	2	#NULL!		2	2		5	#NULL!	#NULL!	#NULL!		#NULL!		#NULL!		0	#NULL!	#NULL!		3		#NULL!		0	0	#NULL!	#NULL!		2		#NULL!		1	1	2	0	0	1	0	0	0	0	0	0	#NULL!	#NULL!	#NULL!	#NULL!
37	3	1	1	1	1	1		5	#NULL!	#NULL!	#NULL!		#NULL!		#NULL!		1	1	1		#NULL!		1		0	0	#NULL!	#NULL!		3		#NULL!		0	#NULL!	#NULL!	#NULL!	#NULL!	#NULL!	#NULL!	#NULL!	#NULL!	#NULL!	#NULL!	#NULL!	#NULL!	#NULL!	#NULL!	#NULL!
19	1	1	1	1	3	2		7	#NULL!	#NULL!	#NULL!		#NULL!		#NULL!		1	1	2		#NULL!		2		0	0	#NULL!	#NULL!		3		#NULL!		0	#NULL!	#NULL!	#NULL!	#NULL!	#NULL!	#NULL!	#NULL!	#NULL!	#NULL!	#NULL!	#NULL!	#NULL!	#NULL!	#NULL!	#NULL!
57	5	1	0	2	3	1		4	#NULL!	#NULL!	#NULL!		#NULL!		#NULL!		1	1	1		#NULL!		1		0	1	2	2		#NULL!		2		1	1	1	#NULL!	#NULL!	#NULL!	#NULL!	#NULL!	#NULL!	#NULL!	#NULL!	#NULL!	#NULL!	#NULL!	#NULL!	#NULL!
48	4	2	#NULL!		2	2		6	#NULL!	#NULL!	#NULL!		#NULL!		#NULL!		1	2	3		#NULL!		3		0	0	#NULL!	#NULL!		3		#NULL!		1	2	3	1	0	0	0	0	0	0	1	0	1	#NULL!	#NULL!	#NULL!
28	2	1	2	2	1	1		8	#NULL!	#NULL!	#NULL!		#NULL!		#NULL!		1	1	2		#NULL!		1		0	0	#NULL!	#NULL!		2		#NULL!		0	#NULL!	#NULL!	#NULL!	#NULL!	#NULL!	#NULL!	#NULL!	#NULL!	#NULL!	#NULL!	#NULL!	#NULL!	#NULL!	#NULL!	#NULL!
70	6	1	0	2	1	1		4	#NULL!	#NULL!	#NULL!		#NULL!		#NULL!		0	#NULL!	#NULL!		2		#NULL!		0	1	2	2		#NULL!		2		0	#NULL!	#NULL!	#NULL!	#NULL!	#NULL!	#NULL!	#NULL!	#NULL!	#NULL!	#NULL!	#NULL!	#NULL!	#NULL!	#NULL!	#NULL!
63	5	2	#NULL!		1	1		5	#NULL!	#NULL!	#NULL!		#NULL!		#NULL!		0	#NULL!	#NULL!		3		#NULL!		1	0	#NULL!	#NULL!		3		#NULL!		0	#NULL!	#NULL!	#NULL!	#NULL!	#NULL!	#NULL!	#NULL!	#NULL!	#NULL!	#NULL!	#NULL!	#NULL!	#NULL!	#NULL!	#NULL!
48	4	1	5	5	1	1		3	#NULL!	#NULL!	#NULL!		#NULL!		#NULL!		0	#NULL!	#NULL!		3		#NULL!		0	0	#NULL!	#NULL!		1		#NULL!		1	3	1	#NULL!	#NULL!	#NULL!	#NULL!	#NULL!	#NULL!	#NULL!	#NULL!	#NULL!	#NULL!	#NULL!	#NULL!	#NULL!
51	4	1	0	5	2	2		7	#NULL!	#NULL!	#NULL!		#NULL!		#NULL!		1	3	2		#NULL!		2		0	0	#NULL!	#NULL!		2		#NULL!		1	3	2	1	0	1	1	0	1	1	0	0	1	#NULL!	1	1
38	3	1	1	1	3	1		7	#NULL!	#NULL!	#NULL!		#NULL!		#NULL!		0	#NULL!	#NULL!		3		#NULL!		0	0	#NULL!	#NULL!		3		#NULL!		1	2	3	0	0	0	0	0	1	0	0	0	#NULL!	#NULL!	#NULL!	#NULL!
38	3	2	#NULL!		2	2		8	#NULL!	#NULL!	#NULL!		#NULL!		#NULL!		0	#NULL!	#NULL!		4	wanneer je bijna sterft kun je het beste je tijd gebruiken (indien je fysiek/mentaal hier nog toe in staat bent) om alles op orde te brengen. de rest van de tijd is allemaal vrije tijd (tenzij je in een instelling ligt), want je sterft bijna.	#NULL!		1	0	#NULL!	#NULL!		4	wanneer je bijna dood bent (kwaliteit van leven van 50 of minder), zal productiviteit niet meer een prioriteit zijn/mogelijk zijn. ook ben ik tegen het bestaan van dit soort medicijnen.	#NULL!		0	#NULL!	#NULL!	#NULL!	#NULL!	#NULL!	#NULL!	#NULL!	#NULL!	#NULL!	#NULL!	#NULL!	#NULL!	#NULL!	#NULL!	#NULL!
29	2	1	2	2	1	1		8	#NULL!	#NULL!	#NULL!		#NULL!		#NULL!		0	#NULL!	#NULL!		2		#NULL!		0	0	#NULL!	#NULL!		2		#NULL!		0	#NULL!	#NULL!	#NULL!	#NULL!	#NULL!	#NULL!	#NULL!	#NULL!	#NULL!	#NULL!	#NULL!	#NULL!	#NULL!	#NULL!	#NULL!
55	5	1	2	2	2	2		6	#NULL!	#NULL!	#NULL!		#NULL!		#NULL!		1	2	1		#NULL!		2		0	1	1	2		#NULL!		2		0	#NULL!	#NULL!	#NULL!	#NULL!	#NULL!	#NULL!	#NULL!	#NULL!	#NULL!	#NULL!	#NULL!	#NULL!	#NULL!	#NULL!	#NULL!
70	6	1	0	3	1	1		7	#NULL!	#NULL!	#NULL!		#NULL!		#NULL!		1	3	1		#NULL!		2		0	1	2	2		#NULL!		2		1	3	3	1	0	1	1	1	1	1	1	0	2	#NULL!	2	1
41	3	1	2	2	2	1		8	#NULL!	#NULL!	#NULL!		#NULL!		#NULL!		0	#NULL!	#NULL!		3		#NULL!		0	0	#NULL!	#NULL!		3		#NULL!		1	2	1	#NULL!	#NULL!	#NULL!	#NULL!	#NULL!	#NULL!	#NULL!	#NULL!	#NULL!	#NULL!	#NULL!	#NULL!	#NULL!
48	4	1	0	2	1	1		3	#NULL!	#NULL!	#NULL!		#NULL!		#NULL!		0	#NULL!	#NULL!		2		#NULL!		0	0	#NULL!	#NULL!		2		#NULL!		1	2	4	0	0	0	0	0	0	0	1	0	#NULL!	#NULL!	#NULL!	#NULL!
35	3	1	3	3	2	2		8	#NULL!	#NULL!	#NULL!		#NULL!		#NULL!		0	#NULL!	#NULL!		3		#NULL!		0	0	#NULL!	#NULL!		2		#NULL!		0	#NULL!	#NULL!	#NULL!	#NULL!	#NULL!	#NULL!	#NULL!	#NULL!	#NULL!	#NULL!	#NULL!	#NULL!	#NULL!	#NULL!	#NULL!
32	2	1	2	2	1	1		8	#NULL!	#NULL!	#NULL!		#NULL!		#NULL!		1	1	1		#NULL!		1		0	1	3	1		#NULL!		1		1	3	1	#NULL!	#NULL!	#NULL!	#NULL!	#NULL!	#NULL!	#NULL!	#NULL!	#NULL!	#NULL!	#NULL!	#NULL!	#NULL!
32	2	1	1	1	2	1		7	#NULL!	#NULL!	#NULL!		#NULL!		#NULL!		1	3	2		#NULL!		2		0	1	3	1		#NULL!		2		1	3	2	1	0	0	0	0	1	1	1	0	1	#NULL!	#NULL!	#NULL!
69	6	1	0	2	1	1		6	#NULL!	#NULL!	#NULL!		#NULL!		#NULL!		1	3	3		#NULL!		3		0	0	#NULL!	#NULL!		3		#NULL!		1	3	4	0	0	0	0	0	1	1	1	0	#NULL!	#NULL!	#NULL!	#NULL!
55	5	2	#NULL!		2	2		5	#NULL!	#NULL!	#NULL!		#NULL!		#NULL!		1	1	3		#NULL!		3		0	0	#NULL!	#NULL!		3		#NULL!		0	#NULL!	#NULL!	#NULL!	#NULL!	#NULL!	#NULL!	#NULL!	#NULL!	#NULL!	#NULL!	#NULL!	#NULL!	#NULL!	#NULL!	#NULL!
35	3	2	#NULL!		2	2		6	#NULL!	#NULL!	#NULL!		#NULL!		#NULL!		0	#NULL!	#NULL!		2		#NULL!		0	0	#NULL!	#NULL!		2		#NULL!		0	#NULL!	#NULL!	#NULL!	#NULL!	#NULL!	#NULL!	#NULL!	#NULL!	#NULL!	#NULL!	#NULL!	#NULL!	#NULL!	#NULL!	#NULL!
55	5	2	#NULL!		1	1		6	#NULL!	#NULL!	#NULL!		#NULL!		#NULL!		0	#NULL!	#NULL!		1		#NULL!		1	0	#NULL!	#NULL!		3		#NULL!		0	#NULL!	#NULL!	#NULL!	#NULL!	#NULL!	#NULL!	#NULL!	#NULL!	#NULL!	#NULL!	#NULL!	#NULL!	#NULL!	#NULL!	#NULL!
45	4	2	#NULL!		2	2		5	#NULL!	#NULL!	#NULL!		#NULL!		#NULL!		0	#NULL!	#NULL!		1		#NULL!		0	1	2	2		#NULL!		2		0	#NULL!	#NULL!	#NULL!	#NULL!	#NULL!	#NULL!	#NULL!	#NULL!	#NULL!	#NULL!	#NULL!	#NULL!	#NULL!	#NULL!	#NULL!
50	4	1	2	2	2	2		7	#NULL!	#NULL!	#NULL!		#NULL!		#NULL!		0	#NULL!	#NULL!		3		#NULL!		0	0	#NULL!	#NULL!		3		#NULL!		1	3	2	1	0	1	0	0	0	1	1	0	2	#NULL!	2	#NULL!
44	3	1	0	2	1	1		4	#NULL!	#NULL!	#NULL!		#NULL!		#NULL!		0	#NULL!	#NULL!		1		#NULL!		0	1	3	2		#NULL!		2		0	#NULL!	#NULL!	#NULL!	#NULL!	#NULL!	#NULL!	#NULL!	#NULL!	#NULL!	#NULL!	#NULL!	#NULL!	#NULL!	#NULL!	#NULL!
58	5	1	0	2	1	1		6	#NULL!	#NULL!	#NULL!		#NULL!		#NULL!		1	2	3		#NULL!		1		0	0	#NULL!	#NULL!		2		#NULL!		0	#NULL!	#NULL!	#NULL!	#NULL!	#NULL!	#NULL!	#NULL!	#NULL!	#NULL!	#NULL!	#NULL!	#NULL!	#NULL!	#NULL!	#NULL!
51	4	2	#NULL!		1	1		7	#NULL!	#NULL!	#NULL!		#NULL!		#NULL!		0	#NULL!	#NULL!		3		#NULL!		1	0	#NULL!	#NULL!		3		#NULL!		0	#NULL!	#NULL!	#NULL!	#NULL!	#NULL!	#NULL!	#NULL!	#NULL!	#NULL!	#NULL!	#NULL!	#NULL!	#NULL!	#NULL!	#NULL!
70	6	1	0	2	1	1		5	#NULL!	#NULL!	#NULL!		#NULL!		#NULL!		1	2	1		#NULL!		2		0	0	#NULL!	#NULL!		3		#NULL!		1	1	2	1	0	0	0	0	1	1	1	0	2	#NULL!	#NULL!	#NULL!
28	2	2	#NULL!		1	1		5	#NULL!	#NULL!	#NULL!		#NULL!		#NULL!		1	3	1		#NULL!		3		0	1	2	2		#NULL!		1		1	3	2	1	0	0	0	0	1	0	0	0	1	#NULL!	#NULL!	#NULL!
61	5	1	0	2	1	1		6	#NULL!	#NULL!	#NULL!		#NULL!		#NULL!		1	3	2		#NULL!		2		0	0	#NULL!	#NULL!		2		#NULL!		1	1	1	#NULL!	#NULL!	#NULL!	#NULL!	#NULL!	#NULL!	#NULL!	#NULL!	#NULL!	#NULL!	#NULL!	#NULL!	#NULL!
61	5	1	0	3	1	2		4	#NULL!	#NULL!	#NULL!		#NULL!		#NULL!		1	1	3		#NULL!		3		0	0	#NULL!	#NULL!		1		#NULL!		0	#NULL!	#NULL!	#NULL!	#NULL!	#NULL!	#NULL!	#NULL!	#NULL!	#NULL!	#NULL!	#NULL!	#NULL!	#NULL!	#NULL!	#NULL!
29	2	2	#NULL!		1	1		5	#NULL!	#NULL!	#NULL!		#NULL!		#NULL!		0	#NULL!	#NULL!		3		#NULL!		1	0	#NULL!	#NULL!		3		#NULL!		0	#NULL!	#NULL!	#NULL!	#NULL!	#NULL!	#NULL!	#NULL!	#NULL!	#NULL!	#NULL!	#NULL!	#NULL!	#NULL!	#NULL!	#NULL!
58	5	1	0	3	2	1		5	#NULL!	#NULL!	#NULL!		#NULL!		#NULL!		0	#NULL!	#NULL!		1		#NULL!		1	0	#NULL!	#NULL!		4	Bij mijn man kunnen zijn die lijdt an Alzheimer.	#NULL!		0	#NULL!	#NULL!	#NULL!	#NULL!	#NULL!	#NULL!	#NULL!	#NULL!	#NULL!	#NULL!	#NULL!	#NULL!	#NULL!	#NULL!	#NULL!
36	3	1	2	2	2	2		7	#NULL!	#NULL!	#NULL!		#NULL!		#NULL!		0	#NULL!	#NULL!		3		#NULL!		0	0	#NULL!	#NULL!		2		#NULL!		1	2	2	1	0	0	0	1	0	0	0	0	1	#NULL!	#NULL!	#NULL!
50	4	1	0	1	2	2		4	#NULL!	#NULL!	#NULL!		#NULL!		#NULL!		0	#NULL!	#NULL!		1		#NULL!		1	0	#NULL!	#NULL!		1		#NULL!		0	#NULL!	#NULL!	#NULL!	#NULL!	#NULL!	#NULL!	#NULL!	#NULL!	#NULL!	#NULL!	#NULL!	#NULL!	#NULL!	#NULL!	#NULL!
27	2	2	#NULL!		2	2		7	#NULL!	#NULL!	#NULL!		#NULL!		#NULL!		0	#NULL!	#NULL!		3		#NULL!		1	0	#NULL!	#NULL!		3		#NULL!		0	#NULL!	#NULL!	#NULL!	#NULL!	#NULL!	#NULL!	#NULL!	#NULL!	#NULL!	#NULL!	#NULL!	#NULL!	#NULL!	#NULL!	#NULL!
41	3	1	2	2	1	1		5	#NULL!	#NULL!	#NULL!		#NULL!		#NULL!		0	#NULL!	#NULL!		3		#NULL!		0	0	#NULL!	#NULL!		3		#NULL!		1	1	4	1	0	1	1	1	1	1	1	0	1	#NULL!	2	2
37	3	1	2	2	2	2		7	#NULL!	#NULL!	#NULL!		#NULL!		#NULL!		0	#NULL!	#NULL!		1		#NULL!		0	0	#NULL!	#NULL!		2		#NULL!		1	2	2	0	0	0	1	0	0	0	1	0	#NULL!	#NULL!	#NULL!	1
40	3	1	2	3	1	1		5	#NULL!	#NULL!	#NULL!		#NULL!		#NULL!		0	#NULL!	#NULL!		4	zie vorig antwoord	#NULL!		1	0	#NULL!	#NULL!		4	ik zou mijn leven niet willen verlengen met een jaar. ga je dood dan ga je dood daar zou ik dus geen geld aan investeren.	#NULL!		0	#NULL!	#NULL!	#NULL!	#NULL!	#NULL!	#NULL!	#NULL!	#NULL!	#NULL!	#NULL!	#NULL!	#NULL!	#NULL!	#NULL!	#NULL!
64	5	1	0	3	2	1		7	#NULL!	#NULL!	#NULL!		#NULL!		#NULL!		1	2	2		#NULL!		3		0	0	#NULL!	#NULL!		1		#NULL!		1	2	2	1	0	1	1	1	1	1	0	0	2	#NULL!	2	1
29	2	2	#NULL!		1	1		7	#NULL!	#NULL!	#NULL!		#NULL!		#NULL!		1	2	3		#NULL!		3		0	1	3	2		#NULL!		2		1	2	2	1	1	1	1	1	1	1	1	0	2	2	2	1
34	2	1	2	2	2	2		4	#NULL!	#NULL!	#NULL!		#NULL!		#NULL!		0	#NULL!	#NULL!		1		#NULL!		0	0	#NULL!	#NULL!		2		#NULL!		1	3	2	0	0	1	0	1	0	1	1	0	#NULL!	#NULL!	2	#NULL!
48	4	2	#NULL!		2	3		7	#NULL!	#NULL!	#NULL!		#NULL!		#NULL!		0	#NULL!	#NULL!		1		#NULL!		0	0	#NULL!	#NULL!		2		#NULL!		1	3	2	0	0	1	1	0	0	0	0	0	#NULL!	#NULL!	2	1
68	6	1	0	1	3	1		3	#NULL!	#NULL!	#NULL!		#NULL!		#NULL!		1	1	1		#NULL!		1		0	0	#NULL!	#NULL!		2		#NULL!		0	#NULL!	#NULL!	#NULL!	#NULL!	#NULL!	#NULL!	#NULL!	#NULL!	#NULL!	#NULL!	#NULL!	#NULL!	#NULL!	#NULL!	#NULL!
20	1	2	#NULL!		3	1		6	#NULL!	#NULL!	#NULL!		#NULL!		#NULL!		1	2	3		#NULL!		3		0	1	3	2		#NULL!		2		1	2	3	0	1	0	0	0	0	0	0	0	#NULL!	#NULL!	#NULL!	#NULL!
74	6	1	0	1	1	1		7	#NULL!	#NULL!	#NULL!		#NULL!		#NULL!		0	#NULL!	#NULL!		2		#NULL!		0	0	#NULL!	#NULL!		2		#NULL!		0	#NULL!	#NULL!	#NULL!	#NULL!	#NULL!	#NULL!	#NULL!	#NULL!	#NULL!	#NULL!	#NULL!	#NULL!	#NULL!	#NULL!	#NULL!
20	1	2	#NULL!		1	2		3	#NULL!	#NULL!	#NULL!		#NULL!		#NULL!		0	#NULL!	#NULL!		2		#NULL!		0	0	#NULL!	#NULL!		2		#NULL!		1	2	1	#NULL!	#NULL!	#NULL!	#NULL!	#NULL!	#NULL!	#NULL!	#NULL!	#NULL!	#NULL!	#NULL!	#NULL!	#NULL!
66	6	1	0	2	1	1		6	#NULL!	#NULL!	#NULL!		#NULL!		#NULL!		1	2	1		#NULL!		2		0	0	#NULL!	#NULL!		4	ik ben gepensioneerd	#NULL!		0	#NULL!	#NULL!	#NULL!	#NULL!	#NULL!	#NULL!	#NULL!	#NULL!	#NULL!	#NULL!	#NULL!	#NULL!	#NULL!	#NULL!	#NULL!
50	4	1	2	2	2	2		5	#NULL!	#NULL!	#NULL!		#NULL!		#NULL!		0	#NULL!	#NULL!		3		#NULL!		0	1	2	2		#NULL!		2		0	#NULL!	#NULL!	#NULL!	#NULL!	#NULL!	#NULL!	#NULL!	#NULL!	#NULL!	#NULL!	#NULL!	#NULL!	#NULL!	#NULL!	#NULL!
50	4	1	1	1	2	2		8	#NULL!	#NULL!	#NULL!		#NULL!		#NULL!		0	#NULL!	#NULL!		1		#NULL!		0	1	1	2		#NULL!		2		0	#NULL!	#NULL!	#NULL!	#NULL!	#NULL!	#NULL!	#NULL!	#NULL!	#NULL!	#NULL!	#NULL!	#NULL!	#NULL!	#NULL!	#NULL!
32	2	2	#NULL!		2	3		5	#NULL!	#NULL!	#NULL!		#NULL!		#NULL!		0	#NULL!	#NULL!		3		#NULL!		0	0	#NULL!	#NULL!		3		#NULL!		1	2	4	0	1	0	0	1	0	0	0	1	#NULL!	1	#NULL!	#NULL!
30	2	1	1	1	2	2		7	#NULL!	#NULL!	#NULL!		#NULL!		#NULL!		0	#NULL!	#NULL!		3		#NULL!		0	1	2	3		#NULL!		2		1	2	2	0	0	0	0	0	0	1	1	0	#NULL!	#NULL!	#NULL!	#NULL!
37	3	1	3	3	2	1		8	#NULL!	#NULL!	#NULL!		#NULL!		#NULL!		1	2	2		#NULL!		2		0	0	#NULL!	#NULL!		3		#NULL!		1	2	2	0	0	0	0	0	0	1	1	0	#NULL!	#NULL!	#NULL!	#NULL!
74	6	1	0	3	1	1		4	#NULL!	#NULL!	#NULL!		#NULL!		#NULL!		0	#NULL!	#NULL!		2		#NULL!		0	0	#NULL!	#NULL!		1		#NULL!		1	3	4	0	1	0	0	0	0	0	0	0	#NULL!	#NULL!	#NULL!	#NULL!
50	4	1	0	6	2	2		5	#NULL!	#NULL!	#NULL!		#NULL!		#NULL!		0	#NULL!	#NULL!		2		#NULL!		0	0	#NULL!	#NULL!		3		#NULL!		0	#NULL!	#NULL!	#NULL!	#NULL!	#NULL!	#NULL!	#NULL!	#NULL!	#NULL!	#NULL!	#NULL!	#NULL!	#NULL!	#NULL!	#NULL!
59	5	1	0	2	2	1		4	#NULL!	#NULL!	#NULL!		#NULL!		#NULL!		0	#NULL!	#NULL!		1		#NULL!		0	0	#NULL!	#NULL!		3		#NULL!		1	2	1	#NULL!	#NULL!	#NULL!	#NULL!	#NULL!	#NULL!	#NULL!	#NULL!	#NULL!	#NULL!	#NULL!	#NULL!	#NULL!
64	5	1	0	4	1	1		3	#NULL!	#NULL!	#NULL!		#NULL!		#NULL!		0	#NULL!	#NULL!		2		#NULL!		0	0	#NULL!	#NULL!		2		#NULL!		1	2	3	1	0	0	1	0	1	1	1	0	1	#NULL!	#NULL!	1
53	4	1	1	2	1	1		3	#NULL!	#NULL!	#NULL!		#NULL!		#NULL!		0	#NULL!	#NULL!		3		#NULL!		1	0	#NULL!	#NULL!		3		#NULL!		0	#NULL!	#NULL!	#NULL!	#NULL!	#NULL!	#NULL!	#NULL!	#NULL!	#NULL!	#NULL!	#NULL!	#NULL!	#NULL!	#NULL!	#NULL!
50	4	2	#NULL!		2	1		8	#NULL!	#NULL!	#NULL!		#NULL!		#NULL!		0	#NULL!	#NULL!		3		#NULL!		1	0	#NULL!	#NULL!		2		#NULL!		0	#NULL!	#NULL!	#NULL!	#NULL!	#NULL!	#NULL!	#NULL!	#NULL!	#NULL!	#NULL!	#NULL!	#NULL!	#NULL!	#NULL!	#NULL!
51	4	1	1	1	3	1		3	#NULL!	#NULL!	#NULL!		#NULL!		#NULL!		0	#NULL!	#NULL!		2		#NULL!		0	0	#NULL!	#NULL!		3		#NULL!		0	#NULL!	#NULL!	#NULL!	#NULL!	#NULL!	#NULL!	#NULL!	#NULL!	#NULL!	#NULL!	#NULL!	#NULL!	#NULL!	#NULL!	#NULL!
49	4	1	0	2	2	1		5	#NULL!	#NULL!	#NULL!		#NULL!		#NULL!		0	#NULL!	#NULL!		3		#NULL!		0	0	#NULL!	#NULL!		3		#NULL!		1	2	1	#NULL!	#NULL!	#NULL!	#NULL!	#NULL!	#NULL!	#NULL!	#NULL!	#NULL!	#NULL!	#NULL!	#NULL!	#NULL!
45	4	1	2	2	3	1		5	#NULL!	#NULL!	#NULL!		#NULL!		#NULL!		0	#NULL!	#NULL!		1		#NULL!		0	0	#NULL!	#NULL!		3		#NULL!		1	2	2	0	1	0	0	0	0	1	0	0	#NULL!	2	#NULL!	#NULL!
59	5	2	#NULL!		2	2		3	#NULL!	#NULL!	#NULL!		#NULL!		#NULL!		0	#NULL!	#NULL!		3		#NULL!		0	1	3	2		#NULL!		2		1	3	2	1	0	0	1	0	1	0	0	0	1	#NULL!	#NULL!	1
72	6	1	0	4	1	1		5	#NULL!	#NULL!	#NULL!		#NULL!		#NULL!		0	#NULL!	#NULL!		3		#NULL!		1	0	#NULL!	#NULL!		1		#NULL!		0	#NULL!	#NULL!	#NULL!	#NULL!	#NULL!	#NULL!	#NULL!	#NULL!	#NULL!	#NULL!	#NULL!	#NULL!	#NULL!	#NULL!	#NULL!
30	2	1	2	2	1	1		4	#NULL!	#NULL!	#NULL!		#NULL!		#NULL!		1	2	2		#NULL!		2		0	0	#NULL!	#NULL!		3		#NULL!		1	2	2	0	1	0	0	0	0	1	1	0	#NULL!	2	#NULL!	#NULL!
37	3	1	0	3	1	1		4	#NULL!	#NULL!	#NULL!		#NULL!		#NULL!		0	#NULL!	#NULL!		2		#NULL!		0	1	2	1		#NULL!		2		1	2	4	1	1	1	0	0	1	1	0	0	2	2	2	#NULL!
46	4	1	1	1	1	1		5	#NULL!	#NULL!	#NULL!		#NULL!		#NULL!		0	#NULL!	#NULL!		3		#NULL!		0	0	#NULL!	#NULL!		4	productiviteit speelt voor mij een minder belangrijke rol	#NULL!		1	2	1	#NULL!	#NULL!	#NULL!	#NULL!	#NULL!	#NULL!	#NULL!	#NULL!	#NULL!	#NULL!	#NULL!	#NULL!	#NULL!
41	3	1	1	1	2	2		6	#NULL!	#NULL!	#NULL!		#NULL!		#NULL!		0	#NULL!	#NULL!		1		#NULL!		0	1	2	2		#NULL!		2		0	#NULL!	#NULL!	#NULL!	#NULL!	#NULL!	#NULL!	#NULL!	#NULL!	#NULL!	#NULL!	#NULL!	#NULL!	#NULL!	#NULL!	#NULL!
55	5	1	0	2	1	2		8	#NULL!	#NULL!	#NULL!		#NULL!		#NULL!		0	#NULL!	#NULL!		2		#NULL!		1	0	#NULL!	#NULL!		2		#NULL!		0	#NULL!	#NULL!	#NULL!	#NULL!	#NULL!	#NULL!	#NULL!	#NULL!	#NULL!	#NULL!	#NULL!	#NULL!	#NULL!	#NULL!	#NULL!
29	2	2	#NULL!		3	2		7	#NULL!	#NULL!	#NULL!		#NULL!		#NULL!		0	#NULL!	#NULL!		3		#NULL!		0	0	#NULL!	#NULL!		3		#NULL!		1	2	2	1	1	0	1	0	0	0	0	0	1	2	#NULL!	1
23	1	1	3	3	2	2		3	#NULL!	#NULL!	#NULL!		#NULL!		#NULL!		1	3	3		#NULL!		2		0	1	3	1		#NULL!		2		1	3	4	1	0	1	1	1	1	0	0	0	1	#NULL!	2	1
55	5	1	0	1	2	1		7	#NULL!	#NULL!	#NULL!		#NULL!		#NULL!		0	#NULL!	#NULL!		2		#NULL!		0	0	#NULL!	#NULL!		1		#NULL!		1	3	2	1	0	0	0	0	0	0	0	0	#NULL!	#NULL!	#NULL!	#NULL!
35	3	2	#NULL!		1	2		5	#NULL!	#NULL!	#NULL!		#NULL!		#NULL!		0	#NULL!	#NULL!		3		#NULL!		0	0	#NULL!	#NULL!		2		#NULL!		1	2	4	0	0	0	1	0	1	0	0	0	#NULL!	#NULL!	#NULL!	1
57	5	1	0	2	2	2		8	#NULL!	#NULL!	#NULL!		#NULL!		#NULL!		0	#NULL!	#NULL!		3		#NULL!		0	0	#NULL!	#NULL!		2		#NULL!		1	2	3	1	0	0	1	0	0	0	0	0	1	#NULL!	#NULL!	1
24	1	2	#NULL!		2	2		8	#NULL!	#NULL!	#NULL!		#NULL!		#NULL!		0	#NULL!	#NULL!		3		#NULL!		0	1	1	2		#NULL!		2		0	#NULL!	#NULL!	#NULL!	#NULL!	#NULL!	#NULL!	#NULL!	#NULL!	#NULL!	#NULL!	#NULL!	#NULL!	#NULL!	#NULL!	#NULL!
30	2	2	#NULL!		2	2		8	#NULL!	#NULL!	#NULL!		#NULL!		#NULL!		1	3	2		#NULL!		2		0	0	#NULL!	#NULL!		2		#NULL!		0	#NULL!	#NULL!	#NULL!	#NULL!	#NULL!	#NULL!	#NULL!	#NULL!	#NULL!	#NULL!	#NULL!	#NULL!	#NULL!	#NULL!	#NULL!
64	5	2	#NULL!		1	1		1	#NULL!	#NULL!	#NULL!		#NULL!		#NULL!		0	#NULL!	#NULL!		3		#NULL!		1	0	#NULL!	#NULL!		3		#NULL!		0	#NULL!	#NULL!	#NULL!	#NULL!	#NULL!	#NULL!	#NULL!	#NULL!	#NULL!	#NULL!	#NULL!	#NULL!	#NULL!	#NULL!	#NULL!
43	3	1	1	1	2	2		8	#NULL!	#NULL!	#NULL!		#NULL!		#NULL!		1	3	3		#NULL!		2		0	0	#NULL!	#NULL!		2		#NULL!		0	#NULL!	#NULL!	#NULL!	#NULL!	#NULL!	#NULL!	#NULL!	#NULL!	#NULL!	#NULL!	#NULL!	#NULL!	#NULL!	#NULL!	#NULL!
57	5	2	#NULL!		1	2		5	#NULL!	#NULL!	#NULL!		#NULL!		#NULL!		0	#NULL!	#NULL!		1		#NULL!		0	0	#NULL!	#NULL!		3		#NULL!		1	1	1	#NULL!	#NULL!	#NULL!	#NULL!	#NULL!	#NULL!	#NULL!	#NULL!	#NULL!	#NULL!	#NULL!	#NULL!	#NULL!
26	2	2	#NULL!		1	2		8	#NULL!	#NULL!	#NULL!		#NULL!		#NULL!		1	3	1		#NULL!		2		0	0	#NULL!	#NULL!		3		#NULL!		1	3	4	1	0	0	1	1	1	0	1	0	2	#NULL!	#NULL!	1
26	2	2	#NULL!		2	2		7	#NULL!	#NULL!	#NULL!		#NULL!		#NULL!		1	2	2		#NULL!		1		0	0	#NULL!	#NULL!		3		#NULL!		0	#NULL!	#NULL!	#NULL!	#NULL!	#NULL!	#NULL!	#NULL!	#NULL!	#NULL!	#NULL!	#NULL!	#NULL!	#NULL!	#NULL!	#NULL!
63	5	1	0	6	1	1		5	#NULL!	#NULL!	#NULL!		#NULL!		#NULL!		0	#NULL!	#NULL!		3		#NULL!		0	1	3	1		#NULL!		2		1	2	1	#NULL!	#NULL!	#NULL!	#NULL!	#NULL!	#NULL!	#NULL!	#NULL!	#NULL!	#NULL!	#NULL!	#NULL!	#NULL!
22	1	2	#NULL!		2	2		7	#NULL!	#NULL!	#NULL!		#NULL!		#NULL!		1	2	1		#NULL!		2		0	0	#NULL!	#NULL!		3		#NULL!		0	#NULL!	#NULL!	#NULL!	#NULL!	#NULL!	#NULL!	#NULL!	#NULL!	#NULL!	#NULL!	#NULL!	#NULL!	#NULL!	#NULL!	#NULL!
56	5	2	#NULL!		1	1		8	#NULL!	#NULL!	#NULL!		#NULL!		#NULL!		1	2	3		#NULL!		3		0	0	#NULL!	#NULL!		3		#NULL!		1	2	4	1	1	0	0	0	1	0	0	0	1	1	#NULL!	#NULL!
25	2	1	2	2	2	2		6	#NULL!	#NULL!	#NULL!		#NULL!		#NULL!		1	3	2		#NULL!		2		0	1	3	2		#NULL!		2		1	2	2	1	0	1	0	1	0	0	1	0	1	#NULL!	2	#NULL!
27	2	1	1	1	1	2		6	#NULL!	#NULL!	#NULL!		#NULL!		#NULL!		0	#NULL!	#NULL!		3		#NULL!		0	0	#NULL!	#NULL!		1		#NULL!		0	#NULL!	#NULL!	#NULL!	#NULL!	#NULL!	#NULL!	#NULL!	#NULL!	#NULL!	#NULL!	#NULL!	#NULL!	#NULL!	#NULL!	#NULL!
67	6	1	0	3	1	1		4	#NULL!	#NULL!	#NULL!		#NULL!		#NULL!		0	#NULL!	#NULL!		3		#NULL!		0	0	#NULL!	#NULL!		4	Ik werk niet, dus het heeft geen invloed	#NULL!		1	2	3	0	0	0	0	0	1	0	0	0	#NULL!	#NULL!	#NULL!	#NULL!
34	2	1	1	1	2	2		8	#NULL!	#NULL!	#NULL!		#NULL!		#NULL!		0	#NULL!	#NULL!		2		#NULL!		0	0	#NULL!	#NULL!		1		#NULL!		0	#NULL!	#NULL!	#NULL!	#NULL!	#NULL!	#NULL!	#NULL!	#NULL!	#NULL!	#NULL!	#NULL!	#NULL!	#NULL!	#NULL!	#NULL!
74	6	1	0	2	2	1		4	#NULL!	#NULL!	#NULL!		#NULL!		#NULL!		0	#NULL!	#NULL!		3		#NULL!		0	0	#NULL!	#NULL!		3		#NULL!		1	1	4	1	0	0	0	0	1	0	0	0	2	#NULL!	#NULL!	#NULL!
34	2	1	1	1	1	1		7	#NULL!	#NULL!	#NULL!		#NULL!		#NULL!		0	#NULL!	#NULL!		2		#NULL!		0	1	2	2		#NULL!		1		0	#NULL!	#NULL!	#NULL!	#NULL!	#NULL!	#NULL!	#NULL!	#NULL!	#NULL!	#NULL!	#NULL!	#NULL!	#NULL!	#NULL!	#NULL!
30	2	1	1	1	1	1		5	#NULL!	#NULL!	#NULL!		#NULL!		#NULL!		1	1	1		#NULL!		1		0	0	#NULL!	#NULL!		3		#NULL!		0	#NULL!	#NULL!	#NULL!	#NULL!	#NULL!	#NULL!	#NULL!	#NULL!	#NULL!	#NULL!	#NULL!	#NULL!	#NULL!	#NULL!	#NULL!
57	5	1	0	2	3	1		7	#NULL!	#NULL!	#NULL!		#NULL!		#NULL!		0	#NULL!	#NULL!		3		#NULL!		1	0	#NULL!	#NULL!		1		#NULL!		0	#NULL!	#NULL!	#NULL!	#NULL!	#NULL!	#NULL!	#NULL!	#NULL!	#NULL!	#NULL!	#NULL!	#NULL!	#NULL!	#NULL!	#NULL!
35	3	2	#NULL!		1	1		5	#NULL!	#NULL!	#NULL!		#NULL!		#NULL!		0	#NULL!	#NULL!		4	geen flauw ideetje	#NULL!		1	0	#NULL!	#NULL!		3		#NULL!		0	#NULL!	#NULL!	#NULL!	#NULL!	#NULL!	#NULL!	#NULL!	#NULL!	#NULL!	#NULL!	#NULL!	#NULL!	#NULL!	#NULL!	#NULL!
32	2	2	#NULL!		1	2		8	#NULL!	#NULL!	#NULL!		#NULL!		#NULL!		0	#NULL!	#NULL!		3		#NULL!		0	0	#NULL!	#NULL!		2		#NULL!		1	1	1	#NULL!	#NULL!	#NULL!	#NULL!	#NULL!	#NULL!	#NULL!	#NULL!	#NULL!	#NULL!	#NULL!	#NULL!	#NULL!
26	2	1	1	1	1	1		7	#NULL!	#NULL!	#NULL!		#NULL!		#NULL!		1	1	2		#NULL!		1		0	0	#NULL!	#NULL!		2		#NULL!		0	#NULL!	#NULL!	#NULL!	#NULL!	#NULL!	#NULL!	#NULL!	#NULL!	#NULL!	#NULL!	#NULL!	#NULL!	#NULL!	#NULL!	#NULL!
71	6	1	0	1	1	1		4	#NULL!	#NULL!	#NULL!		#NULL!		#NULL!		0	#NULL!	#NULL!		3		#NULL!		1	0	#NULL!	#NULL!		3		#NULL!		0	#NULL!	#NULL!	#NULL!	#NULL!	#NULL!	#NULL!	#NULL!	#NULL!	#NULL!	#NULL!	#NULL!	#NULL!	#NULL!	#NULL!	#NULL!
25	2	1	1	1	2	1		6	#NULL!	#NULL!	#NULL!		#NULL!		#NULL!		1	1	3		#NULL!		3		0	1	1	1		#NULL!		1		0	#NULL!	#NULL!	#NULL!	#NULL!	#NULL!	#NULL!	#NULL!	#NULL!	#NULL!	#NULL!	#NULL!	#NULL!	#NULL!	#NULL!	#NULL!
59	5	2	#NULL!		1	1		6	#NULL!	#NULL!	#NULL!		#NULL!		#NULL!		1	1	1		#NULL!		1		0	0	#NULL!	#NULL!		2		#NULL!		0	#NULL!	#NULL!	#NULL!	#NULL!	#NULL!	#NULL!	#NULL!	#NULL!	#NULL!	#NULL!	#NULL!	#NULL!	#NULL!	#NULL!	#NULL!
72	6	1	0	4	1	2		5	#NULL!	#NULL!	#NULL!		#NULL!		#NULL!		0	#NULL!	#NULL!		4	ik vind deze vraag niet relevant met de stelling	#NULL!		0	0	#NULL!	#NULL!		1		#NULL!		1	2	1	#NULL!	#NULL!	#NULL!	#NULL!	#NULL!	#NULL!	#NULL!	#NULL!	#NULL!	#NULL!	#NULL!	#NULL!	#NULL!
34	2	1	1	1	2	2		5	#NULL!	#NULL!	#NULL!		#NULL!		#NULL!		0	#NULL!	#NULL!		2		#NULL!		0	0	#NULL!	#NULL!		3		#NULL!		1	2	2	0	0	0	0	0	0	1	0	0	#NULL!	#NULL!	#NULL!	#NULL!
59	5	2	#NULL!		1	1		4	#NULL!	#NULL!	#NULL!		#NULL!		#NULL!		0	#NULL!	#NULL!		2		#NULL!		0	0	#NULL!	#NULL!		2		#NULL!		1	3	1	#NULL!	#NULL!	#NULL!	#NULL!	#NULL!	#NULL!	#NULL!	#NULL!	#NULL!	#NULL!	#NULL!	#NULL!	#NULL!
57	5	1	2	2	1	2		4	#NULL!	#NULL!	#NULL!		#NULL!		#NULL!		0	#NULL!	#NULL!		3		#NULL!		0	0	#NULL!	#NULL!		1		#NULL!		1	2	3	1	0	0	1	0	1	0	0	0	1	#NULL!	#NULL!	1
74	6	1	0	2	1	1		5	#NULL!	#NULL!	#NULL!		#NULL!		#NULL!		1	2	1		#NULL!		3		0	0	#NULL!	#NULL!		3		#NULL!		1	3	2	1	0	1	0	0	0	0	1	0	2	#NULL!	2	#NULL!
34	2	1	3	3	2	2		7	#NULL!	#NULL!	#NULL!		#NULL!		#NULL!		0	#NULL!	#NULL!		3		#NULL!		0	0	#NULL!	#NULL!		1		#NULL!		1	2	4	0	0	0	0	0	0	0	1	0	#NULL!	#NULL!	#NULL!	#NULL!
56	5	1	0	2	1	1		2	#NULL!	#NULL!	#NULL!		#NULL!		#NULL!		0	#NULL!	#NULL!		3		#NULL!		0	0	#NULL!	#NULL!		2		#NULL!		0	#NULL!	#NULL!	#NULL!	#NULL!	#NULL!	#NULL!	#NULL!	#NULL!	#NULL!	#NULL!	#NULL!	#NULL!	#NULL!	#NULL!	#NULL!
29	2	2	#NULL!		2	2		7	#NULL!	#NULL!	#NULL!		#NULL!		#NULL!		1	2	3		#NULL!		2		0	0	#NULL!	#NULL!		3		#NULL!		0	#NULL!	#NULL!	#NULL!	#NULL!	#NULL!	#NULL!	#NULL!	#NULL!	#NULL!	#NULL!	#NULL!	#NULL!	#NULL!	#NULL!	#NULL!
62	5	1	0	2	1	1		5	#NULL!	#NULL!	#NULL!		#NULL!		#NULL!		1	2	2		#NULL!		2		0	0	#NULL!	#NULL!		3		#NULL!		0	#NULL!	#NULL!	#NULL!	#NULL!	#NULL!	#NULL!	#NULL!	#NULL!	#NULL!	#NULL!	#NULL!	#NULL!	#NULL!	#NULL!	#NULL!
59	5	1	0	2	2	2		5	#NULL!	#NULL!	#NULL!		#NULL!		#NULL!		1	1	1		#NULL!		1		0	1	2	1		#NULL!		1		1	2	1	#NULL!	#NULL!	#NULL!	#NULL!	#NULL!	#NULL!	#NULL!	#NULL!	#NULL!	#NULL!	#NULL!	#NULL!	#NULL!
21	1	2	#NULL!		1	1		6	#NULL!	#NULL!	#NULL!		#NULL!		#NULL!		0	#NULL!	#NULL!		2		#NULL!		0	1	3	1		#NULL!		2		0	#NULL!	#NULL!	#NULL!	#NULL!	#NULL!	#NULL!	#NULL!	#NULL!	#NULL!	#NULL!	#NULL!	#NULL!	#NULL!	#NULL!	#NULL!
64	5	2	#NULL!		2	2		7	#NULL!	#NULL!	#NULL!		#NULL!		#NULL!		0	#NULL!	#NULL!		4	beshikbare ijd is niet te benutten t.g.v. aandoening (ik kan niet fietsen, wandelen als je in een rolstoel zit	#NULL!		0	0	#NULL!	#NULL!		4	er is geen productiviteit te verwachten	#NULL!		1	3	1	#NULL!	#NULL!	#NULL!	#NULL!	#NULL!	#NULL!	#NULL!	#NULL!	#NULL!	#NULL!	#NULL!	#NULL!	#NULL!
60	5	1	1	4	1	1		7	#NULL!	#NULL!	#NULL!		#NULL!		#NULL!		0	#NULL!	#NULL!		4	niet relevant in deze situatie	#NULL!		1	0	#NULL!	#NULL!		4	niet relevant voor mij	#NULL!		0	#NULL!	#NULL!	#NULL!	#NULL!	#NULL!	#NULL!	#NULL!	#NULL!	#NULL!	#NULL!	#NULL!	#NULL!	#NULL!	#NULL!	#NULL!
24	1	2	#NULL!		1	2		6	#NULL!	#NULL!	#NULL!		#NULL!		#NULL!		0	#NULL!	#NULL!		3		#NULL!		0	0	#NULL!	#NULL!		2		#NULL!		1	1	2	0	0	1	0	0	0	0	0	0	#NULL!	#NULL!	#NULL!	#NULL!
60	5	1	0	1	3	3		7	#NULL!	#NULL!	#NULL!		#NULL!		#NULL!		0	#NULL!	#NULL!		3		#NULL!		0	0	#NULL!	#NULL!		1		#NULL!		1	1	1	#NULL!	#NULL!	#NULL!	#NULL!	#NULL!	#NULL!	#NULL!	#NULL!	#NULL!	#NULL!	#NULL!	#NULL!	#NULL!
65	6	2	#NULL!		1	1		3	#NULL!	#NULL!	#NULL!		#NULL!		#NULL!		0	#NULL!	#NULL!		4	invulling van tijd afhankelijk wat ik op dat moment kan	#NULL!		0	0	#NULL!	#NULL!		2		#NULL!		1	2	1	#NULL!	#NULL!	#NULL!	#NULL!	#NULL!	#NULL!	#NULL!	#NULL!	#NULL!	#NULL!	#NULL!	#NULL!	#NULL!
64	5	1	0	1	3	1		8	#NULL!	#NULL!	#NULL!		#NULL!		#NULL!		1	1	3		#NULL!		3		0	0	#NULL!	#NULL!		2		#NULL!		0	#NULL!	#NULL!	#NULL!	#NULL!	#NULL!	#NULL!	#NULL!	#NULL!	#NULL!	#NULL!	#NULL!	#NULL!	#NULL!	#NULL!	#NULL!
63	5	1	0	2	1	1		7	#NULL!	#NULL!	#NULL!		#NULL!		#NULL!		0	#NULL!	#NULL!		1		#NULL!		1	0	#NULL!	#NULL!		1		#NULL!		0	#NULL!	#NULL!	#NULL!	#NULL!	#NULL!	#NULL!	#NULL!	#NULL!	#NULL!	#NULL!	#NULL!	#NULL!	#NULL!	#NULL!	#NULL!
60	5	1	0	2	1	1		5	#NULL!	#NULL!	#NULL!		#NULL!		#NULL!		1	3	1		#NULL!		2		0	0	#NULL!	#NULL!		4	ik wil niet meer productief zijn, maar genieten van het leven	#NULL!		0	#NULL!	#NULL!	#NULL!	#NULL!	#NULL!	#NULL!	#NULL!	#NULL!	#NULL!	#NULL!	#NULL!	#NULL!	#NULL!	#NULL!	#NULL!
40	3	1	1	1	1	1		5	#NULL!	#NULL!	#NULL!		#NULL!		#NULL!		0	#NULL!	#NULL!		3		#NULL!		1	0	#NULL!	#NULL!		1		#NULL!		0	#NULL!	#NULL!	#NULL!	#NULL!	#NULL!	#NULL!	#NULL!	#NULL!	#NULL!	#NULL!	#NULL!	#NULL!	#NULL!	#NULL!	#NULL!
66	6	1	0	1	1	1		7	#NULL!	#NULL!	#NULL!		#NULL!		#NULL!		1	2	2		#NULL!		1		0	0	#NULL!	#NULL!		3		#NULL!		0	#NULL!	#NULL!	#NULL!	#NULL!	#NULL!	#NULL!	#NULL!	#NULL!	#NULL!	#NULL!	#NULL!	#NULL!	#NULL!	#NULL!	#NULL!
67	6	1	0	1	1	1		7	#NULL!	#NULL!	#NULL!		#NULL!		#NULL!		0	#NULL!	#NULL!		1		#NULL!		1	0	#NULL!	#NULL!		1		#NULL!		0	#NULL!	#NULL!	#NULL!	#NULL!	#NULL!	#NULL!	#NULL!	#NULL!	#NULL!	#NULL!	#NULL!	#NULL!	#NULL!	#NULL!	#NULL!
44	3	1	3	3	2	1		5	#NULL!	#NULL!	#NULL!		#NULL!		#NULL!		0	#NULL!	#NULL!		2		#NULL!		1	0	#NULL!	#NULL!		3		#NULL!		0	#NULL!	#NULL!	#NULL!	#NULL!	#NULL!	#NULL!	#NULL!	#NULL!	#NULL!	#NULL!	#NULL!	#NULL!	#NULL!	#NULL!	#NULL!
68	6	1	0	2	1	1		3	#NULL!	#NULL!	#NULL!		#NULL!		#NULL!		0	#NULL!	#NULL!		3		#NULL!		1	0	#NULL!	#NULL!		1		#NULL!		0	#NULL!	#NULL!	#NULL!	#NULL!	#NULL!	#NULL!	#NULL!	#NULL!	#NULL!	#NULL!	#NULL!	#NULL!	#NULL!	#NULL!	#NULL!
73	6	2	#NULL!		2	2		4	#NULL!	#NULL!	#NULL!		#NULL!		#NULL!		0	#NULL!	#NULL!		1		#NULL!		1	0	#NULL!	#NULL!		3		#NULL!		0	#NULL!	#NULL!	#NULL!	#NULL!	#NULL!	#NULL!	#NULL!	#NULL!	#NULL!	#NULL!	#NULL!	#NULL!	#NULL!	#NULL!	#NULL!
73	6	1	0	2	1	1		4	#NULL!	#NULL!	#NULL!		#NULL!		#NULL!		0	#NULL!	#NULL!		2		#NULL!		0	0	#NULL!	#NULL!		1		#NULL!		1	2	2	1	0	0	0	0	1	0	0	0	1	#NULL!	#NULL!	#NULL!
65	6	2	#NULL!		2	2		7	#NULL!	#NULL!	#NULL!		#NULL!		#NULL!		0	#NULL!	#NULL!		4	Heb alle tijd van de wereld	#NULL!		0	0	#NULL!	#NULL!		4	Ik ben nu al niet echt productief als het gaat om arbeid	#NULL!		1	3	3	1	1	0	0	1	1	1	1	0	1	1	#NULL!	#NULL!
72	6	1	0	2	2	2		4	#NULL!	#NULL!	#NULL!		#NULL!		#NULL!		0	#NULL!	#NULL!		1		#NULL!		0	0	#NULL!	#NULL!		1		#NULL!		0	#NULL!	#NULL!	#NULL!	#NULL!	#NULL!	#NULL!	#NULL!	#NULL!	#NULL!	#NULL!	#NULL!	#NULL!	#NULL!	#NULL!	#NULL!
38	3	1	2	2	2	2		8	#NULL!	#NULL!	#NULL!		#NULL!		#NULL!		1	1	2		#NULL!		2		0	0	#NULL!	#NULL!		1		#NULL!		0	#NULL!	#NULL!	#NULL!	#NULL!	#NULL!	#NULL!	#NULL!	#NULL!	#NULL!	#NULL!	#NULL!	#NULL!	#NULL!	#NULL!	#NULL!
71	6	1	0	4	1	1		3	#NULL!	#NULL!	#NULL!		#NULL!		#NULL!		1	1	1		#NULL!		3		0	0	#NULL!	#NULL!		3		#NULL!		1	2	1	#NULL!	#NULL!	#NULL!	#NULL!	#NULL!	#NULL!	#NULL!	#NULL!	#NULL!	#NULL!	#NULL!	#NULL!	#NULL!
71	6	1	0	2	2	2		2	#NULL!	#NULL!	#NULL!		#NULL!		#NULL!		0	#NULL!	#NULL!		1		#NULL!		0	0	#NULL!	#NULL!		3		#NULL!		0	#NULL!	#NULL!	#NULL!	#NULL!	#NULL!	#NULL!	#NULL!	#NULL!	#NULL!	#NULL!	#NULL!	#NULL!	#NULL!	#NULL!	#NULL!
67	6	1	0	2	1	2		6	#NULL!	#NULL!	#NULL!		#NULL!		#NULL!		0	#NULL!	#NULL!		1		#NULL!		0	0	#NULL!	#NULL!		1		#NULL!		1	2	1	#NULL!	#NULL!	#NULL!	#NULL!	#NULL!	#NULL!	#NULL!	#NULL!	#NULL!	#NULL!	#NULL!	#NULL!	#NULL!
66	6	1	0	1	1	1		4	#NULL!	#NULL!	#NULL!		#NULL!		#NULL!		0	#NULL!	#NULL!		2		#NULL!		0	1	3	2		#NULL!		2		0	#NULL!	#NULL!	#NULL!	#NULL!	#NULL!	#NULL!	#NULL!	#NULL!	#NULL!	#NULL!	#NULL!	#NULL!	#NULL!	#NULL!	#NULL!
69	6	1	0	2	1	1		5	#NULL!	#NULL!	#NULL!		#NULL!		#NULL!		1	2	2		#NULL!		2		0	0	#NULL!	#NULL!		1		#NULL!		0	#NULL!	#NULL!	#NULL!	#NULL!	#NULL!	#NULL!	#NULL!	#NULL!	#NULL!	#NULL!	#NULL!	#NULL!	#NULL!	#NULL!	#NULL!
37	3	2	#NULL!		1	1		5	#NULL!	#NULL!	#NULL!		#NULL!		#NULL!		1	2	1		#NULL!		1		0	0	#NULL!	#NULL!		2		#NULL!		0	#NULL!	#NULL!	#NULL!	#NULL!	#NULL!	#NULL!	#NULL!	#NULL!	#NULL!	#NULL!	#NULL!	#NULL!	#NULL!	#NULL!	#NULL!
40	3	1	1	1	1	1		7	#NULL!	#NULL!	#NULL!		#NULL!		#NULL!		0	#NULL!	#NULL!		3		#NULL!		0	0	#NULL!	#NULL!		3		#NULL!		1	2	2	0	0	0	1	0	0	0	0	0	#NULL!	#NULL!	#NULL!	#NULL!
73	6	1	0	2	1	1		4	#NULL!	#NULL!	#NULL!		#NULL!		#NULL!		0	#NULL!	#NULL!		3		#NULL!		1	0	#NULL!	#NULL!		3		#NULL!		0	#NULL!	#NULL!	#NULL!	#NULL!	#NULL!	#NULL!	#NULL!	#NULL!	#NULL!	#NULL!	#NULL!	#NULL!	#NULL!	#NULL!	#NULL!
66	6	1	0	2	1	1		5	#NULL!	#NULL!	#NULL!		#NULL!		#NULL!		0	#NULL!	#NULL!		3		#NULL!		1	0	#NULL!	#NULL!		3		#NULL!		0	#NULL!	#NULL!	#NULL!	#NULL!	#NULL!	#NULL!	#NULL!	#NULL!	#NULL!	#NULL!	#NULL!	#NULL!	#NULL!	#NULL!	#NULL!
44	3	1	1	1	2	2		7	#NULL!	#NULL!	#NULL!		#NULL!		#NULL!		1	1	2		#NULL!		1		0	0	#NULL!	#NULL!		3		#NULL!		0	#NULL!	#NULL!	#NULL!	#NULL!	#NULL!	#NULL!	#NULL!	#NULL!	#NULL!	#NULL!	#NULL!	#NULL!	#NULL!	#NULL!	#NULL!
66	6	1	0	2	3	1		5	#NULL!	#NULL!	#NULL!		#NULL!		#NULL!		1	1	1		#NULL!		3		0	0	#NULL!	#NULL!		3		#NULL!		0	#NULL!	#NULL!	#NULL!	#NULL!	#NULL!	#NULL!	#NULL!	#NULL!	#NULL!	#NULL!	#NULL!	#NULL!	#NULL!	#NULL!	#NULL!
65	6	1	0	2	1	1		5	#NULL!	#NULL!	#NULL!		#NULL!		#NULL!		1	2	2		#NULL!		2		0	0	#NULL!	#NULL!		2		#NULL!		0	#NULL!	#NULL!	#NULL!	#NULL!	#NULL!	#NULL!	#NULL!	#NULL!	#NULL!	#NULL!	#NULL!	#NULL!	#NULL!	#NULL!	#NULL!
73	6	1	0	3	1	1		4	#NULL!	#NULL!	#NULL!		#NULL!		#NULL!		1	1	3		#NULL!		3		0	0	#NULL!	#NULL!		2		#NULL!		0	#NULL!	#NULL!	#NULL!	#NULL!	#NULL!	#NULL!	#NULL!	#NULL!	#NULL!	#NULL!	#NULL!	#NULL!	#NULL!	#NULL!	#NULL!
68	6	1	0	2	1	1		5	#NULL!	#NULL!	#NULL!		#NULL!		#NULL!		1	1	1		#NULL!		1		0	0	#NULL!	#NULL!		4	Ik ging en ga uit van arbeidsproductiviteit; ben gepensioneerd.	#NULL!		1	2	4	0	0	0	1	0	1	1	1	0	#NULL!	#NULL!	#NULL!	2
67	6	1	0	2	1	1		4	#NULL!	#NULL!	#NULL!		#NULL!		#NULL!		0	#NULL!	#NULL!		3		#NULL!		0	0	#NULL!	#NULL!		3		#NULL!		0	#NULL!	#NULL!	#NULL!	#NULL!	#NULL!	#NULL!	#NULL!	#NULL!	#NULL!	#NULL!	#NULL!	#NULL!	#NULL!	#NULL!	#NULL!
69	6	1	0	2	2	1		4	#NULL!	#NULL!	#NULL!		#NULL!		#NULL!		1	1	2		#NULL!		2		0	0	#NULL!	#NULL!		1		#NULL!		1	1	1	#NULL!	#NULL!	#NULL!	#NULL!	#NULL!	#NULL!	#NULL!	#NULL!	#NULL!	#NULL!	#NULL!	#NULL!	#NULL!
37	3	1	2	1	2	2		7	#NULL!	#NULL!	#NULL!		#NULL!		#NULL!		1	2	1		#NULL!		2		0	0	#NULL!	#NULL!		3		#NULL!		0	#NULL!	#NULL!	#NULL!	#NULL!	#NULL!	#NULL!	#NULL!	#NULL!	#NULL!	#NULL!	#NULL!	#NULL!	#NULL!	#NULL!	#NULL!
71	6	1	0	2	1	1		2	#NULL!	#NULL!	#NULL!		#NULL!		#NULL!		0	#NULL!	#NULL!		3		#NULL!		1	0	#NULL!	#NULL!		3		#NULL!		0	#NULL!	#NULL!	#NULL!	#NULL!	#NULL!	#NULL!	#NULL!	#NULL!	#NULL!	#NULL!	#NULL!	#NULL!	#NULL!	#NULL!	#NULL!
72	6	1	0	3	1	1		5	#NULL!	#NULL!	#NULL!		#NULL!		#NULL!		0	#NULL!	#NULL!		1		#NULL!		0	1	3	1		#NULL!		1		0	#NULL!	#NULL!	#NULL!	#NULL!	#NULL!	#NULL!	#NULL!	#NULL!	#NULL!	#NULL!	#NULL!	#NULL!	#NULL!	#NULL!	#NULL!
70	6	1	0	4	1	1		8	#NULL!	#NULL!	#NULL!		#NULL!		#NULL!		0	#NULL!	#NULL!		3		#NULL!		0	0	#NULL!	#NULL!		2		#NULL!		0	#NULL!	#NULL!	#NULL!	#NULL!	#NULL!	#NULL!	#NULL!	#NULL!	#NULL!	#NULL!	#NULL!	#NULL!	#NULL!	#NULL!	#NULL!
44	3	1	2	2	2	2		7	#NULL!	#NULL!	#NULL!		#NULL!		#NULL!		0	#NULL!	#NULL!		1		#NULL!		0	0	#NULL!	#NULL!		1		#NULL!		1	2	3	1	1	0	0	0	1	0	0	0	1	2	#NULL!	#NULL!
29	2	2	#NULL!		1	2		7	#NULL!	#NULL!	#NULL!		#NULL!		#NULL!		1	2	1		#NULL!		2		0	0	#NULL!	#NULL!		1		#NULL!		0	#NULL!	#NULL!	#NULL!	#NULL!	#NULL!	#NULL!	#NULL!	#NULL!	#NULL!	#NULL!	#NULL!	#NULL!	#NULL!	#NULL!	#NULL!
35	3	1	1	1	1	2		8	#NULL!	#NULL!	#NULL!		#NULL!		#NULL!		0	#NULL!	#NULL!		1		#NULL!		1	0	#NULL!	#NULL!		2		#NULL!		0	#NULL!	#NULL!	#NULL!	#NULL!	#NULL!	#NULL!	#NULL!	#NULL!	#NULL!	#NULL!	#NULL!	#NULL!	#NULL!	#NULL!	#NULL!
44	3	1	1	2	1	1		7	#NULL!	#NULL!	#NULL!		#NULL!		#NULL!		1	1	1		#NULL!		1		0	0	#NULL!	#NULL!		1		#NULL!		0	#NULL!	#NULL!	#NULL!	#NULL!	#NULL!	#NULL!	#NULL!	#NULL!	#NULL!	#NULL!	#NULL!	#NULL!	#NULL!	#NULL!	#NULL!
22	1	2	#NULL!		2	2		4	#NULL!	#NULL!	#NULL!		#NULL!		#NULL!		0	#NULL!	#NULL!		3		#NULL!		0	0	#NULL!	#NULL!		3		#NULL!		1	2	4	0	0	0	1	0	1	0	1	0	#NULL!	#NULL!	#NULL!	2
52	4	1	0	2	1	4		5	#NULL!	#NULL!	#NULL!		#NULL!		#NULL!		0	#NULL!	#NULL!		4	ik heb alleen maar vrije tijd..:D	#NULL!		0	0	#NULL!	#NULL!		4	ik werk niet..dus vond het niet van toepassing	#NULL!		1	2	1	#NULL!	#NULL!	#NULL!	#NULL!	#NULL!	#NULL!	#NULL!	#NULL!	#NULL!	#NULL!	#NULL!	#NULL!	#NULL!
52	4	1	0	2	1	1		6	#NULL!	#NULL!	#NULL!		#NULL!		#NULL!		0	#NULL!	#NULL!		2		#NULL!		1	0	#NULL!	#NULL!		3		#NULL!		0	#NULL!	#NULL!	#NULL!	#NULL!	#NULL!	#NULL!	#NULL!	#NULL!	#NULL!	#NULL!	#NULL!	#NULL!	#NULL!	#NULL!	#NULL!
54	4	1	1	2	1	1		7	#NULL!	#NULL!	#NULL!		#NULL!		#NULL!		0	#NULL!	#NULL!		1		#NULL!		0	0	#NULL!	#NULL!		1		#NULL!		1	1	4	0	0	0	1	0	1	0	0	0	#NULL!	#NULL!	#NULL!	1
48	4	2	#NULL!		1	1		4	#NULL!	#NULL!	#NULL!		#NULL!		#NULL!		0	#NULL!	#NULL!		3		#NULL!		1	0	#NULL!	#NULL!		3		#NULL!		0	#NULL!	#NULL!	#NULL!	#NULL!	#NULL!	#NULL!	#NULL!	#NULL!	#NULL!	#NULL!	#NULL!	#NULL!	#NULL!	#NULL!	#NULL!
53	4	1	0	2	2	2		5	#NULL!	#NULL!	#NULL!		#NULL!		#NULL!		1	2	2		#NULL!		2		0	1	2	2		#NULL!		2		1	2	2	0	0	0	1	0	1	1	0	0	#NULL!	#NULL!	#NULL!	2
71	6	1	0	2	2	2		6	#NULL!	#NULL!	#NULL!		#NULL!		#NULL!		1	1	1		#NULL!		1		0	0	#NULL!	#NULL!		4	Ik ben met pensioen en ziek.	#NULL!		1	2	1	#NULL!	#NULL!	#NULL!	#NULL!	#NULL!	#NULL!	#NULL!	#NULL!	#NULL!	#NULL!	#NULL!	#NULL!	#NULL!
52	4	1	1	2	2	2		7	#NULL!	#NULL!	#NULL!		#NULL!		#NULL!		1	3	2		#NULL!		2		0	1	3	2		#NULL!		2		0	#NULL!	#NULL!	#NULL!	#NULL!	#NULL!	#NULL!	#NULL!	#NULL!	#NULL!	#NULL!	#NULL!	#NULL!	#NULL!	#NULL!	#NULL!
73	6	1	0	2	1	1		6	#NULL!	#NULL!	#NULL!		#NULL!		#NULL!		0	#NULL!	#NULL!		1		#NULL!		1	0	#NULL!	#NULL!		3		#NULL!		0	#NULL!	#NULL!	#NULL!	#NULL!	#NULL!	#NULL!	#NULL!	#NULL!	#NULL!	#NULL!	#NULL!	#NULL!	#NULL!	#NULL!	#NULL!
69	6	1	0	2	2	1		7	#NULL!	#NULL!	#NULL!		#NULL!		#NULL!		0	#NULL!	#NULL!		4	Voor mijn gezin	#NULL!		1	0	#NULL!	#NULL!		4	Ik wil nog blijven leven voor mijn gezin	#NULL!		0	#NULL!	#NULL!	#NULL!	#NULL!	#NULL!	#NULL!	#NULL!	#NULL!	#NULL!	#NULL!	#NULL!	#NULL!	#NULL!	#NULL!	#NULL!
65	6	1	0	2	1	1		6	#NULL!	#NULL!	#NULL!		#NULL!		#NULL!		0	#NULL!	#NULL!		4	Dit heeft geen invloed op mijn situatie	#NULL!		0	1	2	1		#NULL!		2		0	#NULL!	#NULL!	#NULL!	#NULL!	#NULL!	#NULL!	#NULL!	#NULL!	#NULL!	#NULL!	#NULL!	#NULL!	#NULL!	#NULL!	#NULL!
46	4	2	#NULL!		3	2		6	#NULL!	#NULL!	#NULL!		#NULL!		#NULL!		0	#NULL!	#NULL!		2		#NULL!		0	0	#NULL!	#NULL!		3		#NULL!		0	#NULL!	#NULL!	#NULL!	#NULL!	#NULL!	#NULL!	#NULL!	#NULL!	#NULL!	#NULL!	#NULL!	#NULL!	#NULL!	#NULL!	#NULL!
69	6	1	0	3	2	2		7	#NULL!	#NULL!	#NULL!		#NULL!		#NULL!		0	#NULL!	#NULL!		1		#NULL!		0	0	#NULL!	#NULL!		1		#NULL!		1	3	3	0	0	0	0	0	1	0	0	0	#NULL!	#NULL!	#NULL!	#NULL!
50	4	2	#NULL!		1	1		3	#NULL!	#NULL!	#NULL!		#NULL!		#NULL!		0	#NULL!	#NULL!		3		#NULL!		1	0	#NULL!	#NULL!		3		#NULL!		0	#NULL!	#NULL!	#NULL!	#NULL!	#NULL!	#NULL!	#NULL!	#NULL!	#NULL!	#NULL!	#NULL!	#NULL!	#NULL!	#NULL!	#NULL!
27	2	2	#NULL!		2	2		8	#NULL!	#NULL!	#NULL!		#NULL!		#NULL!		0	#NULL!	#NULL!		3		#NULL!		0	1	2	2		#NULL!		2		0	#NULL!	#NULL!	#NULL!	#NULL!	#NULL!	#NULL!	#NULL!	#NULL!	#NULL!	#NULL!	#NULL!	#NULL!	#NULL!	#NULL!	#NULL!
47	4	1	1	1	2	2		5	#NULL!	#NULL!	#NULL!		#NULL!		#NULL!		1	2	2		#NULL!		2		0	0	#NULL!	#NULL!		3		#NULL!		1	2	3	0	1	0	1	0	1	0	0	0	#NULL!	2	#NULL!	1
44	3	1	3	3	2	2		8	#NULL!	#NULL!	#NULL!		#NULL!		#NULL!		0	#NULL!	#NULL!		1		#NULL!		0	1	3	2		#NULL!		2		0	#NULL!	#NULL!	#NULL!	#NULL!	#NULL!	#NULL!	#NULL!	#NULL!	#NULL!	#NULL!	#NULL!	#NULL!	#NULL!	#NULL!	#NULL!
21	1	2	#NULL!		1	1		4	#NULL!	#NULL!	#NULL!		#NULL!		#NULL!		0	#NULL!	#NULL!		3		#NULL!		0	0	#NULL!	#NULL!		3		#NULL!		1	2	2	1	0	0	0	0	0	0	0	1	1	#NULL!	#NULL!	#NULL!
70	6	2	#NULL!		1	1		6	#NULL!	#NULL!	#NULL!		#NULL!		#NULL!		0	#NULL!	#NULL!		3		#NULL!		1	0	#NULL!	#NULL!		3		#NULL!		0	#NULL!	#NULL!	#NULL!	#NULL!	#NULL!	#NULL!	#NULL!	#NULL!	#NULL!	#NULL!	#NULL!	#NULL!	#NULL!	#NULL!	#NULL!
73	6	1	0	1	1	1		7	#NULL!	#NULL!	#NULL!		#NULL!		#NULL!		0	#NULL!	#NULL!		4	ik heb alle dagen genoeg vrije tijd	#NULL!		0	0	#NULL!	#NULL!		4	niet aan de orde	#NULL!		1	3	4	1	0	0	0	0	0	0	0	0	#NULL!	#NULL!	#NULL!	#NULL!
50	4	1	0	2	1	1		7	#NULL!	#NULL!	#NULL!		#NULL!		#NULL!		0	#NULL!	#NULL!		4	zie vorige	#NULL!		1	0	#NULL!	#NULL!		4	geen belang meer in productiviteit een jaar om zaken te regelen is belangrijker voor nabestaanden	#NULL!		0	#NULL!	#NULL!	#NULL!	#NULL!	#NULL!	#NULL!	#NULL!	#NULL!	#NULL!	#NULL!	#NULL!	#NULL!	#NULL!	#NULL!	#NULL!
47	4	1	2	3	1	1		4	#NULL!	#NULL!	#NULL!		#NULL!		#NULL!		1	2	1		#NULL!		1		0	0	#NULL!	#NULL!		3		#NULL!		0	#NULL!	#NULL!	#NULL!	#NULL!	#NULL!	#NULL!	#NULL!	#NULL!	#NULL!	#NULL!	#NULL!	#NULL!	#NULL!	#NULL!	#NULL!
46	4	1	1	2	1	1		7	#NULL!	#NULL!	#NULL!		#NULL!		#NULL!		0	#NULL!	#NULL!		2		#NULL!		0	0	#NULL!	#NULL!		2		#NULL!		1	2	1	#NULL!	#NULL!	#NULL!	#NULL!	#NULL!	#NULL!	#NULL!	#NULL!	#NULL!	#NULL!	#NULL!	#NULL!	#NULL!
49	4	2	#NULL!		1	1	propedeuse Universiteit	9	#NULL!	#NULL!	#NULL!		#NULL!		#NULL!		0	#NULL!	#NULL!		4	ik heb zat vrije tijd, dat zal als ik ziek ben niet minder worden (tenzij zorg veel tijd kost, maar daar heb ik niet bij stil gestaan)	#NULL!		1	0	#NULL!	#NULL!		4	het doet er voor mij niet toe hoe productief ik ben, maar hoe zwaar het leven voor mij valt	#NULL!		0	#NULL!	#NULL!	#NULL!	#NULL!	#NULL!	#NULL!	#NULL!	#NULL!	#NULL!	#NULL!	#NULL!	#NULL!	#NULL!	#NULL!	#NULL!
20	1	1	1	3	3	3		6	#NULL!	#NULL!	#NULL!		#NULL!		#NULL!		0	#NULL!	#NULL!		3		#NULL!		0	0	#NULL!	#NULL!		1		#NULL!		1	3	3	0	0	0	0	0	0	0	1	0	#NULL!	#NULL!	#NULL!	#NULL!
65	6	1	0	2	2	2		4	#NULL!	#NULL!	#NULL!		#NULL!		#NULL!		0	#NULL!	#NULL!		1		#NULL!		0	0	#NULL!	#NULL!		2		#NULL!		1	1	1	#NULL!	#NULL!	#NULL!	#NULL!	#NULL!	#NULL!	#NULL!	#NULL!	#NULL!	#NULL!	#NULL!	#NULL!	#NULL!
73	6	1	0	3	1	1		4	#NULL!	#NULL!	#NULL!		#NULL!		#NULL!		0	#NULL!	#NULL!		3		#NULL!		0	0	#NULL!	#NULL!		3		#NULL!		1	2	4	0	1	1	0	1	0	1	1	0	#NULL!	2	2	#NULL!
28	2	1	1	1	1	1		7	#NULL!	#NULL!	#NULL!		#NULL!		#NULL!		1	1	1		#NULL!		1		0	1	1	2		#NULL!		1		0	#NULL!	#NULL!	#NULL!	#NULL!	#NULL!	#NULL!	#NULL!	#NULL!	#NULL!	#NULL!	#NULL!	#NULL!	#NULL!	#NULL!	#NULL!
31	2	1	2	2	3	1		7	#NULL!	#NULL!	#NULL!		#NULL!		#NULL!		0	#NULL!	#NULL!		2		#NULL!		0	0	#NULL!	#NULL!		2		#NULL!		0	#NULL!	#NULL!	#NULL!	#NULL!	#NULL!	#NULL!	#NULL!	#NULL!	#NULL!	#NULL!	#NULL!	#NULL!	#NULL!	#NULL!	#NULL!
66	6	1	0	1	2	2		5	#NULL!	#NULL!	#NULL!		#NULL!		#NULL!		0	#NULL!	#NULL!		2		#NULL!		0	0	#NULL!	#NULL!		1		#NULL!		1	3	3	1	0	0	1	0	1	1	0	0	1	#NULL!	#NULL!	2
43	3	1	3	3	2	2		8	#NULL!	#NULL!	#NULL!		#NULL!		#NULL!		0	#NULL!	#NULL!		1		#NULL!		0	0	#NULL!	#NULL!		3		#NULL!		1	2	4	1	0	0	0	0	1	0	1	0	1	#NULL!	#NULL!	#NULL!
25	2	2	#NULL!		1	2		5	#NULL!	#NULL!	#NULL!		#NULL!		#NULL!		0	#NULL!	#NULL!		4	ook belangrijk	#NULL!		0	1	2	2		#NULL!		2		0	#NULL!	#NULL!	#NULL!	#NULL!	#NULL!	#NULL!	#NULL!	#NULL!	#NULL!	#NULL!	#NULL!	#NULL!	#NULL!	#NULL!	#NULL!
34	2	2	#NULL!		4	2		7	#NULL!	#NULL!	#NULL!		#NULL!		#NULL!		0	#NULL!	#NULL!		4	niet relevant	#NULL!		1	0	#NULL!	#NULL!		4	Mijn productiviteit maakt niets uit, ik heb hard gewerkt en dan verdien ik nog wel een tijdje extra leven	#NULL!		0	#NULL!	#NULL!	#NULL!	#NULL!	#NULL!	#NULL!	#NULL!	#NULL!	#NULL!	#NULL!	#NULL!	#NULL!	#NULL!	#NULL!	#NULL!
30	2	2	#NULL!		2	2		5	#NULL!	#NULL!	#NULL!		#NULL!		#NULL!		0	#NULL!	#NULL!		1		#NULL!		0	0	#NULL!	#NULL!		2		#NULL!		0	#NULL!	#NULL!	#NULL!	#NULL!	#NULL!	#NULL!	#NULL!	#NULL!	#NULL!	#NULL!	#NULL!	#NULL!	#NULL!	#NULL!	#NULL!
26	2	2	#NULL!		1	2		4	#NULL!	#NULL!	#NULL!		#NULL!		#NULL!		1	2	1		#NULL!		2		0	0	#NULL!	#NULL!		3		#NULL!		0	#NULL!	#NULL!	#NULL!	#NULL!	#NULL!	#NULL!	#NULL!	#NULL!	#NULL!	#NULL!	#NULL!	#NULL!	#NULL!	#NULL!	#NULL!
18	1	2	#NULL!		3	2		8	#NULL!	#NULL!	#NULL!		#NULL!		#NULL!		0	#NULL!	#NULL!		2		#NULL!		0	1	1	2		#NULL!		1		1	2	2	0	0	0	0	1	0	1	1	0	#NULL!	#NULL!	#NULL!	#NULL!
32	2	2	#NULL!		1	1		4	#NULL!	#NULL!	#NULL!		#NULL!		#NULL!		0	#NULL!	#NULL!		1		#NULL!		0	1	2	1		#NULL!		1		1	2	1	#NULL!	#NULL!	#NULL!	#NULL!	#NULL!	#NULL!	#NULL!	#NULL!	#NULL!	#NULL!	#NULL!	#NULL!	#NULL!
43	3	1	12	1	1	2		6	#NULL!	#NULL!	#NULL!		#NULL!		#NULL!		0	#NULL!	#NULL!		2		#NULL!		1	0	#NULL!	#NULL!		1		#NULL!		0	#NULL!	#NULL!	#NULL!	#NULL!	#NULL!	#NULL!	#NULL!	#NULL!	#NULL!	#NULL!	#NULL!	#NULL!	#NULL!	#NULL!	#NULL!
39	3	2	#NULL!		1	2		5	#NULL!	#NULL!	#NULL!		#NULL!		#NULL!		0	#NULL!	#NULL!		1		#NULL!		1	0	#NULL!	#NULL!		2		#NULL!		0	#NULL!	#NULL!	#NULL!	#NULL!	#NULL!	#NULL!	#NULL!	#NULL!	#NULL!	#NULL!	#NULL!	#NULL!	#NULL!	#NULL!	#NULL!
69	6	2	#NULL!		2	2		4	#NULL!	#NULL!	#NULL!		#NULL!		#NULL!		0	#NULL!	#NULL!		1		#NULL!		0	1	2	2		#NULL!		2		0	#NULL!	#NULL!	#NULL!	#NULL!	#NULL!	#NULL!	#NULL!	#NULL!	#NULL!	#NULL!	#NULL!	#NULL!	#NULL!	#NULL!	#NULL!
40	3	2	#NULL!		2	1		7	#NULL!	#NULL!	#NULL!		#NULL!		#NULL!		1	3	1		#NULL!		2		0	1	3	1		#NULL!		2		1	2	4	0	0	0	0	0	1	0	1	0	#NULL!	#NULL!	#NULL!	#NULL!
36	3	1	3	3	2	3		5	#NULL!	#NULL!	#NULL!		#NULL!		#NULL!		1	2	2		#NULL!		2		0	1	2	2		#NULL!		2		0	#NULL!	#NULL!	#NULL!	#NULL!	#NULL!	#NULL!	#NULL!	#NULL!	#NULL!	#NULL!	#NULL!	#NULL!	#NULL!	#NULL!	#NULL!
33	2	1	1	1	1	1		6	#NULL!	#NULL!	#NULL!		#NULL!		#NULL!		1	1	2		#NULL!		1		0	0	#NULL!	#NULL!		3		#NULL!		0	#NULL!	#NULL!	#NULL!	#NULL!	#NULL!	#NULL!	#NULL!	#NULL!	#NULL!	#NULL!	#NULL!	#NULL!	#NULL!	#NULL!	#NULL!
64	5	1	0	2	1	1		7	#NULL!	#NULL!	#NULL!		#NULL!		#NULL!		1	3	3		#NULL!		3		0	0	#NULL!	#NULL!		3		#NULL!		1	2	4	1	0	0	0	0	1	1	0	0	1	#NULL!	#NULL!	#NULL!
51	4	2	#NULL!		1	1		5	#NULL!	#NULL!	#NULL!		#NULL!		#NULL!		0	#NULL!	#NULL!		3		#NULL!		0	0	#NULL!	#NULL!		1		#NULL!		1	2	4	0	1	1	0	1	1	1	1	0	#NULL!	2	2	#NULL!
21	1	2	#NULL!		2	2		6	#NULL!	#NULL!	#NULL!		#NULL!		#NULL!		1	2	2		#NULL!		1		0	0	#NULL!	#NULL!		2		#NULL!		0	#NULL!	#NULL!	#NULL!	#NULL!	#NULL!	#NULL!	#NULL!	#NULL!	#NULL!	#NULL!	#NULL!	#NULL!	#NULL!	#NULL!	#NULL!
66	6	1	0	2	1	1		5	#NULL!	#NULL!	#NULL!		#NULL!		#NULL!		1	1	1		#NULL!		1		0	0	#NULL!	#NULL!		3		#NULL!		0	#NULL!	#NULL!	#NULL!	#NULL!	#NULL!	#NULL!	#NULL!	#NULL!	#NULL!	#NULL!	#NULL!	#NULL!	#NULL!	#NULL!	#NULL!
72	6	1	0	2	1	1		7	#NULL!	#NULL!	#NULL!		#NULL!		#NULL!		0	#NULL!	#NULL!		4	vrije tijd wordt er betrekkelijk bij verwoestende uitwerking van medicijnen.	#NULL!		0	0	#NULL!	#NULL!		4	medicijnen bleken mijn productiviteit vrijwel volledig te kunnen vernietigen.	#NULL!		0	#NULL!	#NULL!	#NULL!	#NULL!	#NULL!	#NULL!	#NULL!	#NULL!	#NULL!	#NULL!	#NULL!	#NULL!	#NULL!	#NULL!	#NULL!
36	3	1	3	3	2	2		8	#NULL!	#NULL!	#NULL!		#NULL!		#NULL!		0	#NULL!	#NULL!		3		#NULL!		1	0	#NULL!	#NULL!		3		#NULL!		0	#NULL!	#NULL!	#NULL!	#NULL!	#NULL!	#NULL!	#NULL!	#NULL!	#NULL!	#NULL!	#NULL!	#NULL!	#NULL!	#NULL!	#NULL!
35	3	2	#NULL!		2	2		5	#NULL!	#NULL!	#NULL!		#NULL!		#NULL!		0	#NULL!	#NULL!		3		#NULL!		0	1	3	2		#NULL!		2		1	3	2	1	0	0	0	0	1	0	0	0	1	#NULL!	#NULL!	#NULL!
34	2	1	2	2	3	2		8	#NULL!	#NULL!	#NULL!		#NULL!		#NULL!		0	#NULL!	#NULL!		2		#NULL!		0	1	3	3		#NULL!		2		0	#NULL!	#NULL!	#NULL!	#NULL!	#NULL!	#NULL!	#NULL!	#NULL!	#NULL!	#NULL!	#NULL!	#NULL!	#NULL!	#NULL!	#NULL!
68	6	2	#NULL!		2	2		4	#NULL!	#NULL!	#NULL!		#NULL!		#NULL!		0	#NULL!	#NULL!		1		#NULL!		1	0	#NULL!	#NULL!		2		#NULL!		0	#NULL!	#NULL!	#NULL!	#NULL!	#NULL!	#NULL!	#NULL!	#NULL!	#NULL!	#NULL!	#NULL!	#NULL!	#NULL!	#NULL!	#NULL!
43	3	1	3	3	2	1		5	#NULL!	#NULL!	#NULL!		#NULL!		#NULL!		1	3	3		#NULL!		3		0	1	2	2		#NULL!		2		0	#NULL!	#NULL!	#NULL!	#NULL!	#NULL!	#NULL!	#NULL!	#NULL!	#NULL!	#NULL!	#NULL!	#NULL!	#NULL!	#NULL!	#NULL!
45	4	2	#NULL!		3	1		5	#NULL!	#NULL!	#NULL!		#NULL!		#NULL!		0	#NULL!	#NULL!		3		#NULL!		0	0	#NULL!	#NULL!		3		#NULL!		1	1	1	#NULL!	#NULL!	#NULL!	#NULL!	#NULL!	#NULL!	#NULL!	#NULL!	#NULL!	#NULL!	#NULL!	#NULL!	#NULL!
66	6	1	0	3	3	3		5	#NULL!	#NULL!	#NULL!		#NULL!		#NULL!		1	2	3		#NULL!		3		0	1	2	2		#NULL!		2		1	2	3	1	0	0	0	0	0	0	0	0	#NULL!	#NULL!	#NULL!	#NULL!
65	6	2	#NULL!		1	1		4	#NULL!	#NULL!	#NULL!		#NULL!		#NULL!		0	#NULL!	#NULL!		3		#NULL!		1	0	#NULL!	#NULL!		3		#NULL!		0	#NULL!	#NULL!	#NULL!	#NULL!	#NULL!	#NULL!	#NULL!	#NULL!	#NULL!	#NULL!	#NULL!	#NULL!	#NULL!	#NULL!	#NULL!
60	5	1	0	2	1	1		5	#NULL!	#NULL!	#NULL!		#NULL!		#NULL!		1	2	2		#NULL!		2		0	0	#NULL!	#NULL!		3		#NULL!		0	#NULL!	#NULL!	#NULL!	#NULL!	#NULL!	#NULL!	#NULL!	#NULL!	#NULL!	#NULL!	#NULL!	#NULL!	#NULL!	#NULL!	#NULL!
65	6	1	1	1	1	2		5	#NULL!	#NULL!	#NULL!		#NULL!		#NULL!		0	#NULL!	#NULL!		4	heb vrije tijd genoeg helaas	#NULL!		0	0	#NULL!	#NULL!		4	ben namelijk al afgekeurd, en het inkomen is al enorm gedaald en zal nog minder gaan worden	#NULL!		1	2	3	0	0	1	0	0	1	1	0	0	#NULL!	#NULL!	1	#NULL!
58	5	2	#NULL!		2	2		5	#NULL!	#NULL!	#NULL!		#NULL!		#NULL!		0	#NULL!	#NULL!		2		#NULL!		1	0	#NULL!	#NULL!		4	vind productiviteit niet zo belangrijk	#NULL!		0	#NULL!	#NULL!	#NULL!	#NULL!	#NULL!	#NULL!	#NULL!	#NULL!	#NULL!	#NULL!	#NULL!	#NULL!	#NULL!	#NULL!	#NULL!
57	5	2	#NULL!		1	1		4	#NULL!	#NULL!	#NULL!		#NULL!		#NULL!		0	#NULL!	#NULL!		3		#NULL!		0	0	#NULL!	#NULL!		3		#NULL!		1	3	1	#NULL!	#NULL!	#NULL!	#NULL!	#NULL!	#NULL!	#NULL!	#NULL!	#NULL!	#NULL!	#NULL!	#NULL!	#NULL!
68	6	2	#NULL!		1	1		6	#NULL!	#NULL!	#NULL!		#NULL!		#NULL!		0	#NULL!	#NULL!		1		#NULL!		0	1	2	1		#NULL!		2		1	2	2	1	0	1	0	0	1	0	0	0	1	#NULL!	2	#NULL!
69	6	1	0	4	1	1		5	#NULL!	#NULL!	#NULL!		#NULL!		#NULL!		0	#NULL!	#NULL!		4	heb alle vrije tijd van de wereld.	#NULL!		0	0	#NULL!	#NULL!		4	ben gepensioneerd.	#NULL!		1	3	1	#NULL!	#NULL!	#NULL!	#NULL!	#NULL!	#NULL!	#NULL!	#NULL!	#NULL!	#NULL!	#NULL!	#NULL!	#NULL!
63	5	2	#NULL!		1	1		5	#NULL!	#NULL!	#NULL!		#NULL!		#NULL!		1	1	2		#NULL!		1		0	0	#NULL!	#NULL!		3		#NULL!		0	#NULL!	#NULL!	#NULL!	#NULL!	#NULL!	#NULL!	#NULL!	#NULL!	#NULL!	#NULL!	#NULL!	#NULL!	#NULL!	#NULL!	#NULL!
71	6	1	0	2	1	1		7	#NULL!	#NULL!	#NULL!		#NULL!		#NULL!		0	#NULL!	#NULL!		3		#NULL!		0	0	#NULL!	#NULL!		3		#NULL!		0	#NULL!	#NULL!	#NULL!	#NULL!	#NULL!	#NULL!	#NULL!	#NULL!	#NULL!	#NULL!	#NULL!	#NULL!	#NULL!	#NULL!	#NULL!
74	6	1	0	3	1	1		7	#NULL!	#NULL!	#NULL!		#NULL!		#NULL!		0	#NULL!	#NULL!		2		#NULL!		1	0	#NULL!	#NULL!		4	gepensioneerd duss niet productief	#NULL!		0	#NULL!	#NULL!	#NULL!	#NULL!	#NULL!	#NULL!	#NULL!	#NULL!	#NULL!	#NULL!	#NULL!	#NULL!	#NULL!	#NULL!	#NULL!
60	5	1	0	1	1	1		4	#NULL!	#NULL!	#NULL!		#NULL!		#NULL!		0	#NULL!	#NULL!		2		#NULL!		0	1	2	2		#NULL!		2		0	#NULL!	#NULL!	#NULL!	#NULL!	#NULL!	#NULL!	#NULL!	#NULL!	#NULL!	#NULL!	#NULL!	#NULL!	#NULL!	#NULL!	#NULL!
50	4	2	#NULL!		2	2		7	#NULL!	#NULL!	#NULL!		#NULL!		#NULL!		0	#NULL!	#NULL!		3		#NULL!		0	0	#NULL!	#NULL!		2		#NULL!		1	2	2	0	0	0	0	0	1	1	0	0	#NULL!	#NULL!	#NULL!	#NULL!
57	5	1	0	2	3	1		6	#NULL!	#NULL!	#NULL!		#NULL!		#NULL!		1	3	1		#NULL!		1		0	0	#NULL!	#NULL!		4	die verandert niet	#NULL!		1	1	1	#NULL!	#NULL!	#NULL!	#NULL!	#NULL!	#NULL!	#NULL!	#NULL!	#NULL!	#NULL!	#NULL!	#NULL!	#NULL!
19	1	2	#NULL!		2	1		6	#NULL!	#NULL!	#NULL!		#NULL!		#NULL!		0	#NULL!	#NULL!		3		#NULL!		0	0	#NULL!	#NULL!		3		#NULL!		1	2	2	1	1	1	1	0	1	0	1	0	2	2	2	2
23	1	2	#NULL!		2	2		6	#NULL!	#NULL!	#NULL!		#NULL!		#NULL!		0	#NULL!	#NULL!		3		#NULL!		0	1	3	3		#NULL!		2		1	2	3	0	1	0	0	1	0	1	0	0	#NULL!	1	#NULL!	#NULL!
30	2	2	#NULL!		2	2		7	#NULL!	#NULL!	#NULL!		#NULL!		#NULL!		1	1	1		#NULL!		1		0	0	#NULL!	#NULL!		2		#NULL!		0	#NULL!	#NULL!	#NULL!	#NULL!	#NULL!	#NULL!	#NULL!	#NULL!	#NULL!	#NULL!	#NULL!	#NULL!	#NULL!	#NULL!	#NULL!
35	3	1	2	2	1	1		7	#NULL!	#NULL!	#NULL!		#NULL!		#NULL!		0	#NULL!	#NULL!		3		#NULL!		1	0	#NULL!	#NULL!		3		#NULL!		0	#NULL!	#NULL!	#NULL!	#NULL!	#NULL!	#NULL!	#NULL!	#NULL!	#NULL!	#NULL!	#NULL!	#NULL!	#NULL!	#NULL!	#NULL!
57	5	2	#NULL!		2	2		6	#NULL!	#NULL!	#NULL!		#NULL!		#NULL!		1	3	2		#NULL!		2		0	0	#NULL!	#NULL!		2		#NULL!		1	3	4	1	0	0	1	0	1	1	1	0	1	#NULL!	#NULL!	1
55	5	1	2	3	1	1		8	#NULL!	#NULL!	#NULL!		#NULL!		#NULL!		0	#NULL!	#NULL!		3		#NULL!		0	0	#NULL!	#NULL!		3		#NULL!		1	2	4	1	0	1	0	0	1	1	1	0	2	#NULL!	2	#NULL!
60	5	1	0	3	2	2		7	#NULL!	#NULL!	#NULL!		#NULL!		#NULL!		0	#NULL!	#NULL!		4	Ik ga er vanuit dat ik dan ook niet meer ga werken	#NULL!		0	0	#NULL!	#NULL!		4	Gezien mijn leeftijd is dat dan niet meer belangrijk voor mij	#NULL!		1	3	3	1	0	0	0	0	1	1	0	1	1	#NULL!	#NULL!	#NULL!
53	4	1	0	1	1	1		3	#NULL!	#NULL!	#NULL!		#NULL!		#NULL!		1	1	3		#NULL!		1		0	0	#NULL!	#NULL!		3		#NULL!		0	#NULL!	#NULL!	#NULL!	#NULL!	#NULL!	#NULL!	#NULL!	#NULL!	#NULL!	#NULL!	#NULL!	#NULL!	#NULL!	#NULL!	#NULL!
53	4	1	0	2	4	4		5	#NULL!	#NULL!	#NULL!		#NULL!		#NULL!		0	#NULL!	#NULL!		4	doet er niet toe	#NULL!		1	0	#NULL!	#NULL!		4	doet er niet toe	#NULL!		0	#NULL!	#NULL!	#NULL!	#NULL!	#NULL!	#NULL!	#NULL!	#NULL!	#NULL!	#NULL!	#NULL!	#NULL!	#NULL!	#NULL!	#NULL!
18	1	2	#NULL!		2	2		6	#NULL!	#NULL!	#NULL!		#NULL!		#NULL!		0	#NULL!	#NULL!		3		#NULL!		0	0	#NULL!	#NULL!		3		#NULL!		1	2	3	1	0	0	1	1	1	1	1	0	1	#NULL!	#NULL!	1
40	3	1	2	2	2	2		8	#NULL!	#NULL!	#NULL!		#NULL!		#NULL!		0	#NULL!	#NULL!		1		#NULL!		0	1	1	3		#NULL!		2		0	#NULL!	#NULL!	#NULL!	#NULL!	#NULL!	#NULL!	#NULL!	#NULL!	#NULL!	#NULL!	#NULL!	#NULL!	#NULL!	#NULL!	#NULL!
34	2	1	1	1	1	1		5	#NULL!	#NULL!	#NULL!		#NULL!		#NULL!		0	#NULL!	#NULL!		3		#NULL!		0	0	#NULL!	#NULL!		3		#NULL!		0	#NULL!	#NULL!	#NULL!	#NULL!	#NULL!	#NULL!	#NULL!	#NULL!	#NULL!	#NULL!	#NULL!	#NULL!	#NULL!	#NULL!	#NULL!
74	6	1	0	2	1	1		3	#NULL!	#NULL!	#NULL!		#NULL!		#NULL!		0	#NULL!	#NULL!		1		#NULL!		0	0	#NULL!	#NULL!		3		#NULL!		1	2	3	0	0	1	0	0	0	1	1	0	#NULL!	#NULL!	2	#NULL!
38	3	1	1	1	1	1		6	#NULL!	#NULL!	#NULL!		#NULL!		#NULL!		0	#NULL!	#NULL!		3		#NULL!		0	0	#NULL!	#NULL!		3		#NULL!		1	2	3	0	0	0	0	1	0	0	1	0	#NULL!	#NULL!	#NULL!	#NULL!
22	1	2	#NULL!		1	2		7	#NULL!	#NULL!	#NULL!		#NULL!		#NULL!		0	#NULL!	#NULL!		1		#NULL!		1	0	#NULL!	#NULL!		1		#NULL!		0	#NULL!	#NULL!	#NULL!	#NULL!	#NULL!	#NULL!	#NULL!	#NULL!	#NULL!	#NULL!	#NULL!	#NULL!	#NULL!	#NULL!	#NULL!
53	4	1	0	3	1	1		7	#NULL!	#NULL!	#NULL!		#NULL!		#NULL!		1	2	2		#NULL!		2		0	1	2	2		#NULL!		2		1	2	3	1	0	0	1	0	1	1	0	1	1	#NULL!	#NULL!	1
19	1	2	#NULL!		2	1		5	#NULL!	#NULL!	#NULL!		#NULL!		#NULL!		1	3	1		#NULL!		3		0	1	2	1		#NULL!		2		0	#NULL!	#NULL!	#NULL!	#NULL!	#NULL!	#NULL!	#NULL!	#NULL!	#NULL!	#NULL!	#NULL!	#NULL!	#NULL!	#NULL!	#NULL!
54	4	2	#NULL!		1	1		5	#NULL!	#NULL!	#NULL!		#NULL!		#NULL!		1	1	1		#NULL!		1		0	0	#NULL!	#NULL!		3		#NULL!		0	#NULL!	#NULL!	#NULL!	#NULL!	#NULL!	#NULL!	#NULL!	#NULL!	#NULL!	#NULL!	#NULL!	#NULL!	#NULL!	#NULL!	#NULL!
24	1	2	#NULL!		1	1		6	#NULL!	#NULL!	#NULL!		#NULL!		#NULL!		1	1	1		#NULL!		1		0	1	1	1		#NULL!		1		0	#NULL!	#NULL!	#NULL!	#NULL!	#NULL!	#NULL!	#NULL!	#NULL!	#NULL!	#NULL!	#NULL!	#NULL!	#NULL!	#NULL!	#NULL!
57	5	2	#NULL!		2	2		4	#NULL!	#NULL!	#NULL!		#NULL!		#NULL!		1	3	3		#NULL!		2		0	1	2	2		#NULL!		2		0	#NULL!	#NULL!	#NULL!	#NULL!	#NULL!	#NULL!	#NULL!	#NULL!	#NULL!	#NULL!	#NULL!	#NULL!	#NULL!	#NULL!	#NULL!
56	5	2	#NULL!		2	2		6	#NULL!	#NULL!	#NULL!		#NULL!		#NULL!		1	2	3		#NULL!		3		0	0	#NULL!	#NULL!		3		#NULL!		1	3	3	1	0	0	1	1	1	1	0	1	1	#NULL!	#NULL!	1
24	1	1	2	2	1	1		5	#NULL!	#NULL!	#NULL!		#NULL!		#NULL!		0	#NULL!	#NULL!		3		#NULL!		0	0	#NULL!	#NULL!		3		#NULL!		1	1	2	1	0	0	1	0	1	0	0	0	2	#NULL!	#NULL!	2
55	5	1	1	2	1	1		8	#NULL!	#NULL!	#NULL!		#NULL!		#NULL!		0	#NULL!	#NULL!		4	als je niet werkt is dit niet relevant	#NULL!		0	0	#NULL!	#NULL!		2		#NULL!		0	#NULL!	#NULL!	#NULL!	#NULL!	#NULL!	#NULL!	#NULL!	#NULL!	#NULL!	#NULL!	#NULL!	#NULL!	#NULL!	#NULL!	#NULL!
64	5	1	0	3	1	1		6	#NULL!	#NULL!	#NULL!		#NULL!		#NULL!		0	#NULL!	#NULL!		1		#NULL!		0	0	#NULL!	#NULL!		2		#NULL!		1	1	1	#NULL!	#NULL!	#NULL!	#NULL!	#NULL!	#NULL!	#NULL!	#NULL!	#NULL!	#NULL!	#NULL!	#NULL!	#NULL!
55	5	1	0	1	1	1		5	#NULL!	#NULL!	#NULL!		#NULL!		#NULL!		0	#NULL!	#NULL!		1		#NULL!		1	0	#NULL!	#NULL!		4	leven	#NULL!		0	#NULL!	#NULL!	#NULL!	#NULL!	#NULL!	#NULL!	#NULL!	#NULL!	#NULL!	#NULL!	#NULL!	#NULL!	#NULL!	#NULL!	#NULL!
58	5	2	#NULL!		2	2		5	#NULL!	#NULL!	#NULL!		#NULL!		#NULL!		0	#NULL!	#NULL!		3		#NULL!		0	1	2	2		#NULL!		2		0	#NULL!	#NULL!	#NULL!	#NULL!	#NULL!	#NULL!	#NULL!	#NULL!	#NULL!	#NULL!	#NULL!	#NULL!	#NULL!	#NULL!	#NULL!
63	5	1	0	4	1	4		6	#NULL!	#NULL!	#NULL!		#NULL!		#NULL!		0	#NULL!	#NULL!		2		#NULL!		0	0	#NULL!	#NULL!		4	Mijn productiviteit is bij ziekte lager. Dat is voor mij een vast gegeven	#NULL!		1	3	3	1	0	0	0	0	1	1	0	0	1	#NULL!	#NULL!	#NULL!
21	1	2	#NULL!		1	2		5	#NULL!	#NULL!	#NULL!		#NULL!		#NULL!		1	2	3		#NULL!		1		0	0	#NULL!	#NULL!		3		#NULL!		0	#NULL!	#NULL!	#NULL!	#NULL!	#NULL!	#NULL!	#NULL!	#NULL!	#NULL!	#NULL!	#NULL!	#NULL!	#NULL!	#NULL!	#NULL!
36	3	1	0	3	1	1		3	#NULL!	#NULL!	#NULL!		#NULL!		#NULL!		0	#NULL!	#NULL!		3		#NULL!		1	0	#NULL!	#NULL!		3		#NULL!		0	#NULL!	#NULL!	#NULL!	#NULL!	#NULL!	#NULL!	#NULL!	#NULL!	#NULL!	#NULL!	#NULL!	#NULL!	#NULL!	#NULL!	#NULL!
71	6	1	0	1	1	1		7	#NULL!	#NULL!	#NULL!		#NULL!		#NULL!		0	#NULL!	#NULL!		1		#NULL!		1	0	#NULL!	#NULL!		2		#NULL!		0	#NULL!	#NULL!	#NULL!	#NULL!	#NULL!	#NULL!	#NULL!	#NULL!	#NULL!	#NULL!	#NULL!	#NULL!	#NULL!	#NULL!	#NULL!
44	3	1	2	2	1	1		5	#NULL!	#NULL!	#NULL!		#NULL!		#NULL!		0	#NULL!	#NULL!		1		#NULL!		1	0	#NULL!	#NULL!		1		#NULL!		0	#NULL!	#NULL!	#NULL!	#NULL!	#NULL!	#NULL!	#NULL!	#NULL!	#NULL!	#NULL!	#NULL!	#NULL!	#NULL!	#NULL!	#NULL!
55	5	1	0	3	1	1		5	#NULL!	#NULL!	#NULL!		#NULL!		#NULL!		0	#NULL!	#NULL!		4	ik vind de kwaliteit van leven het belangrijkste, daar wil ik voor betalen. Maar als de kwaliteit van leven laag is dan hoeft het niet meer voor mij	#NULL!		0	1	3	1		#NULL!		2		0	#NULL!	#NULL!	#NULL!	#NULL!	#NULL!	#NULL!	#NULL!	#NULL!	#NULL!	#NULL!	#NULL!	#NULL!	#NULL!	#NULL!	#NULL!
50	4	1	2	2	2	2		7	#NULL!	#NULL!	#NULL!		#NULL!		#NULL!		1	2	2		#NULL!		2		0	1	3	2		#NULL!		2		1	2	3	0	0	0	0	0	1	0	1	0	#NULL!	#NULL!	#NULL!	#NULL!
70	6	1	0	2	2	2		3	#NULL!	#NULL!	#NULL!		#NULL!		#NULL!		0	#NULL!	#NULL!		3		#NULL!		0	0	#NULL!	#NULL!		3		#NULL!		1	2	2	1	0	0	0	0	1	0	0	0	1	#NULL!	#NULL!	#NULL!
75	6	2	#NULL!		1	1		3	#NULL!	#NULL!	#NULL!		#NULL!		#NULL!		1	3	3		#NULL!		2		0	0	#NULL!	#NULL!		3		#NULL!		1	1	1	#NULL!	#NULL!	#NULL!	#NULL!	#NULL!	#NULL!	#NULL!	#NULL!	#NULL!	#NULL!	#NULL!	#NULL!	#NULL!
52	4	2	#NULL!		1	1		5	#NULL!	#NULL!	#NULL!		#NULL!		#NULL!		1	3	1		#NULL!		1		0	0	#NULL!	#NULL!		3		#NULL!		1	3	3	1	0	0	0	0	1	1	1	1	1	#NULL!	#NULL!	#NULL!
40	3	2	#NULL!		1	1		4	#NULL!	#NULL!	#NULL!		#NULL!		#NULL!		0	#NULL!	#NULL!		1		#NULL!		1	0	#NULL!	#NULL!		1		#NULL!		0	#NULL!	#NULL!	#NULL!	#NULL!	#NULL!	#NULL!	#NULL!	#NULL!	#NULL!	#NULL!	#NULL!	#NULL!	#NULL!	#NULL!	#NULL!
54	4	2	#NULL!		2	2		8	#NULL!	#NULL!	#NULL!		#NULL!		#NULL!		0	#NULL!	#NULL!		3		#NULL!		0	1	2	2		#NULL!		2		0	#NULL!	#NULL!	#NULL!	#NULL!	#NULL!	#NULL!	#NULL!	#NULL!	#NULL!	#NULL!	#NULL!	#NULL!	#NULL!	#NULL!	#NULL!
19	1	2	#NULL!		2	2		8	#NULL!	#NULL!	#NULL!		#NULL!		#NULL!		1	2	3		#NULL!		1		0	0	#NULL!	#NULL!		3		#NULL!		1	2	2	1	0	0	0	0	0	0	1	0	1	#NULL!	#NULL!	#NULL!
48	4	1	0	2	1	2		7	#NULL!	#NULL!	#NULL!		#NULL!		#NULL!		0	#NULL!	#NULL!		3		#NULL!		1	0	#NULL!	#NULL!		3		#NULL!		0	#NULL!	#NULL!	#NULL!	#NULL!	#NULL!	#NULL!	#NULL!	#NULL!	#NULL!	#NULL!	#NULL!	#NULL!	#NULL!	#NULL!	#NULL!
64	5	2	#NULL!		1	1		5	#NULL!	#NULL!	#NULL!		#NULL!		#NULL!		0	#NULL!	#NULL!		3		#NULL!		0	0	#NULL!	#NULL!		3		#NULL!		1	1	1	#NULL!	#NULL!	#NULL!	#NULL!	#NULL!	#NULL!	#NULL!	#NULL!	#NULL!	#NULL!	#NULL!	#NULL!	#NULL!
45	4	2	#NULL!		2	1		5	#NULL!	#NULL!	#NULL!		#NULL!		#NULL!		0	#NULL!	#NULL!		3		#NULL!		0	0	#NULL!	#NULL!		1		#NULL!		1	2	2	0	0	0	0	0	1	0	0	0	#NULL!	#NULL!	#NULL!	#NULL!
58	5	1	1	1	1	1		5	#NULL!	#NULL!	#NULL!		#NULL!		#NULL!		0	#NULL!	#NULL!		3		#NULL!		1	0	#NULL!	#NULL!		3		#NULL!		0	#NULL!	#NULL!	#NULL!	#NULL!	#NULL!	#NULL!	#NULL!	#NULL!	#NULL!	#NULL!	#NULL!	#NULL!	#NULL!	#NULL!	#NULL!
21	1	2	#NULL!		1	1		6	#NULL!	#NULL!	#NULL!		#NULL!		#NULL!		0	#NULL!	#NULL!		1		#NULL!		0	0	#NULL!	#NULL!		3		#NULL!		1	3	1	#NULL!	#NULL!	#NULL!	#NULL!	#NULL!	#NULL!	#NULL!	#NULL!	#NULL!	#NULL!	#NULL!	#NULL!	#NULL!
26	2	2	#NULL!		1	1		7	#NULL!	#NULL!	#NULL!		#NULL!		#NULL!		1	2	1		#NULL!		3		0	0	#NULL!	#NULL!		3		#NULL!		0	#NULL!	#NULL!	#NULL!	#NULL!	#NULL!	#NULL!	#NULL!	#NULL!	#NULL!	#NULL!	#NULL!	#NULL!	#NULL!	#NULL!	#NULL!
22	1	2	#NULL!		2	2		5	#NULL!	#NULL!	#NULL!		#NULL!		#NULL!		1	3	1		#NULL!		2		0	1	2	3		#NULL!		3		0	#NULL!	#NULL!	#NULL!	#NULL!	#NULL!	#NULL!	#NULL!	#NULL!	#NULL!	#NULL!	#NULL!	#NULL!	#NULL!	#NULL!	#NULL!
39	3	1	2	2	2	1		7	#NULL!	#NULL!	#NULL!		#NULL!		#NULL!		1	3	3		#NULL!		3		0	1	1	2		#NULL!		2		0	#NULL!	#NULL!	#NULL!	#NULL!	#NULL!	#NULL!	#NULL!	#NULL!	#NULL!	#NULL!	#NULL!	#NULL!	#NULL!	#NULL!	#NULL!
48	4	2	#NULL!		2	2		4	#NULL!	#NULL!	#NULL!		#NULL!		#NULL!		0	#NULL!	#NULL!		3		#NULL!		0	0	#NULL!	#NULL!		3		#NULL!		1	2	1	#NULL!	#NULL!	#NULL!	#NULL!	#NULL!	#NULL!	#NULL!	#NULL!	#NULL!	#NULL!	#NULL!	#NULL!	#NULL!
45	4	1	3	3	1	2		5	#NULL!	#NULL!	#NULL!		#NULL!		#NULL!		0	#NULL!	#NULL!		2		#NULL!		0	1	2	1		#NULL!		3		0	#NULL!	#NULL!	#NULL!	#NULL!	#NULL!	#NULL!	#NULL!	#NULL!	#NULL!	#NULL!	#NULL!	#NULL!	#NULL!	#NULL!	#NULL!
54	4	1	0	2	2	2		6	#NULL!	#NULL!	#NULL!		#NULL!		#NULL!		0	#NULL!	#NULL!		3		#NULL!		1	0	#NULL!	#NULL!		3		#NULL!		0	#NULL!	#NULL!	#NULL!	#NULL!	#NULL!	#NULL!	#NULL!	#NULL!	#NULL!	#NULL!	#NULL!	#NULL!	#NULL!	#NULL!	#NULL!
36	3	2	#NULL!		1	1		7	#NULL!	#NULL!	#NULL!		#NULL!		#NULL!		1	3	2		#NULL!		1		0	0	#NULL!	#NULL!		2		#NULL!		0	#NULL!	#NULL!	#NULL!	#NULL!	#NULL!	#NULL!	#NULL!	#NULL!	#NULL!	#NULL!	#NULL!	#NULL!	#NULL!	#NULL!	#NULL!
54	4	2	#NULL!		1	1		5	#NULL!	#NULL!	#NULL!		#NULL!		#NULL!		0	#NULL!	#NULL!		3		#NULL!		1	0	#NULL!	#NULL!		3		#NULL!		0	#NULL!	#NULL!	#NULL!	#NULL!	#NULL!	#NULL!	#NULL!	#NULL!	#NULL!	#NULL!	#NULL!	#NULL!	#NULL!	#NULL!	#NULL!
48	4	2	#NULL!		2	2		8	#NULL!	#NULL!	#NULL!		#NULL!		#NULL!		1	2	2		#NULL!		2		0	1	2	2		#NULL!		2		1	2	1	#NULL!	#NULL!	#NULL!	#NULL!	#NULL!	#NULL!	#NULL!	#NULL!	#NULL!	#NULL!	#NULL!	#NULL!	#NULL!
45	4	1	1	1	1	1		6	#NULL!	#NULL!	#NULL!		#NULL!		#NULL!		0	#NULL!	#NULL!		3		#NULL!		1	0	#NULL!	#NULL!		3		#NULL!		0	#NULL!	#NULL!	#NULL!	#NULL!	#NULL!	#NULL!	#NULL!	#NULL!	#NULL!	#NULL!	#NULL!	#NULL!	#NULL!	#NULL!	#NULL!
53	4	1	0	2	2	1		8	#NULL!	#NULL!	#NULL!		#NULL!		#NULL!		0	#NULL!	#NULL!		4	er zal genoeg zijn	#NULL!		0	0	#NULL!	#NULL!		3		#NULL!		1	2	3	1	0	0	0	0	1	0	0	1	1	#NULL!	#NULL!	#NULL!
37	3	2	#NULL!		2	2		8	#NULL!	#NULL!	#NULL!		#NULL!		#NULL!		0	#NULL!	#NULL!		4	zie vorige vraag	#NULL!		1	0	#NULL!	#NULL!		4	ik heb hoe dan ook geen extra geld voor medicijnen, kom nu al nauwelijks rond, dus hoef ook niet over andere zaken na te denken	#NULL!		0	#NULL!	#NULL!	#NULL!	#NULL!	#NULL!	#NULL!	#NULL!	#NULL!	#NULL!	#NULL!	#NULL!	#NULL!	#NULL!	#NULL!	#NULL!
46	4	1	3	3	1	2		8	#NULL!	#NULL!	#NULL!		#NULL!		#NULL!		0	#NULL!	#NULL!		3		#NULL!		0	1	2	3		#NULL!		1		0	#NULL!	#NULL!	#NULL!	#NULL!	#NULL!	#NULL!	#NULL!	#NULL!	#NULL!	#NULL!	#NULL!	#NULL!	#NULL!	#NULL!	#NULL!
64	5	1	0	1	1	1		3	#NULL!	#NULL!	#NULL!		#NULL!		#NULL!		0	#NULL!	#NULL!		3		#NULL!		0	0	#NULL!	#NULL!		3		#NULL!		1	2	3	1	1	0	0	0	1	0	0	0	1	1	#NULL!	#NULL!
45	4	2	#NULL!		1	1		5	#NULL!	#NULL!	#NULL!		#NULL!		#NULL!		0	#NULL!	#NULL!		3		#NULL!		0	0	#NULL!	#NULL!		3		#NULL!		1	2	1	#NULL!	#NULL!	#NULL!	#NULL!	#NULL!	#NULL!	#NULL!	#NULL!	#NULL!	#NULL!	#NULL!	#NULL!	#NULL!
60	5	1	0	2	1	1		5	#NULL!	#NULL!	#NULL!		#NULL!		#NULL!		0	#NULL!	#NULL!		2		#NULL!		0	0	#NULL!	#NULL!		1		#NULL!		1	3	2	0	0	1	0	1	0	1	1	0	#NULL!	#NULL!	2	#NULL!
37	3	1	1	1	2	1		6	#NULL!	#NULL!	#NULL!		#NULL!		#NULL!		1	1	1		#NULL!		2		0	0	#NULL!	#NULL!		1		#NULL!		0	#NULL!	#NULL!	#NULL!	#NULL!	#NULL!	#NULL!	#NULL!	#NULL!	#NULL!	#NULL!	#NULL!	#NULL!	#NULL!	#NULL!	#NULL!
49	4	2	#NULL!		4	4		2	#NULL!	#NULL!	#NULL!		#NULL!		#NULL!		0	#NULL!	#NULL!		4	zelfde antwoord waarom zou ik daar aan denken?	#NULL!		1	0	#NULL!	#NULL!		4	waarom zou ik daar aan denken?	#NULL!		0	#NULL!	#NULL!	#NULL!	#NULL!	#NULL!	#NULL!	#NULL!	#NULL!	#NULL!	#NULL!	#NULL!	#NULL!	#NULL!	#NULL!	#NULL!
27	2	2	#NULL!		3	3		5	#NULL!	#NULL!	#NULL!		#NULL!		#NULL!		0	#NULL!	#NULL!		2		#NULL!		1	0	#NULL!	#NULL!		3		#NULL!		0	#NULL!	#NULL!	#NULL!	#NULL!	#NULL!	#NULL!	#NULL!	#NULL!	#NULL!	#NULL!	#NULL!	#NULL!	#NULL!	#NULL!	#NULL!
51	4	2	#NULL!		1	1		5	#NULL!	#NULL!	#NULL!		#NULL!		#NULL!		0	#NULL!	#NULL!		3		#NULL!		0	1	1	1		#NULL!		1		0	#NULL!	#NULL!	#NULL!	#NULL!	#NULL!	#NULL!	#NULL!	#NULL!	#NULL!	#NULL!	#NULL!	#NULL!	#NULL!	#NULL!	#NULL!
32	2	1	2	2	2	1		5	#NULL!	#NULL!	#NULL!		#NULL!		#NULL!		0	#NULL!	#NULL!		1		#NULL!		0	1	3	3		#NULL!		3		1	2	1	#NULL!	#NULL!	#NULL!	#NULL!	#NULL!	#NULL!	#NULL!	#NULL!	#NULL!	#NULL!	#NULL!	#NULL!	#NULL!
20	1	1	1	1	1	2		7	#NULL!	#NULL!	#NULL!		#NULL!		#NULL!		0	#NULL!	#NULL!		3		#NULL!		0	0	#NULL!	#NULL!		3		#NULL!		1	2	2	0	1	1	0	0	1	0	0	0	#NULL!	2	1	#NULL!
63	5	2	#NULL!		1	1		6	#NULL!	#NULL!	#NULL!		#NULL!		#NULL!		1	1	1		#NULL!		1		0	0	#NULL!	#NULL!		3		#NULL!		1	1	1	#NULL!	#NULL!	#NULL!	#NULL!	#NULL!	#NULL!	#NULL!	#NULL!	#NULL!	#NULL!	#NULL!	#NULL!	#NULL!
66	6	1	0	3	1	1		2	#NULL!	#NULL!	#NULL!		#NULL!		#NULL!		0	#NULL!	#NULL!		3		#NULL!		0	0	#NULL!	#NULL!		3		#NULL!		1	1	1	#NULL!	#NULL!	#NULL!	#NULL!	#NULL!	#NULL!	#NULL!	#NULL!	#NULL!	#NULL!	#NULL!	#NULL!	#NULL!
74	6	1	0	2	2	2		5	#NULL!	#NULL!	#NULL!		#NULL!		#NULL!		0	#NULL!	#NULL!		3		#NULL!		0	0	#NULL!	#NULL!		3		#NULL!		1	2	1	#NULL!	#NULL!	#NULL!	#NULL!	#NULL!	#NULL!	#NULL!	#NULL!	#NULL!	#NULL!	#NULL!	#NULL!	#NULL!
63	5	1	0	3	1	1		5	#NULL!	#NULL!	#NULL!		#NULL!		#NULL!		1	3	3		#NULL!		3		0	0	#NULL!	#NULL!		2		#NULL!		0	#NULL!	#NULL!	#NULL!	#NULL!	#NULL!	#NULL!	#NULL!	#NULL!	#NULL!	#NULL!	#NULL!	#NULL!	#NULL!	#NULL!	#NULL!
36	3	1	2	2	2	2		4	#NULL!	#NULL!	#NULL!		#NULL!		#NULL!		0	#NULL!	#NULL!		3		#NULL!		0	1	2	2		#NULL!		2		1	2	3	1	0	0	0	1	1	1	0	0	1	#NULL!	#NULL!	#NULL!
53	4	1	0	2	2	2		6	#NULL!	#NULL!	#NULL!		#NULL!		#NULL!		0	#NULL!	#NULL!		4	nutteloos	#NULL!		1	0	#NULL!	#NULL!		4	leven is nutteloos dus niet veel over nadenlen en het leven uitzitten tot het einde	#NULL!		0	#NULL!	#NULL!	#NULL!	#NULL!	#NULL!	#NULL!	#NULL!	#NULL!	#NULL!	#NULL!	#NULL!	#NULL!	#NULL!	#NULL!	#NULL!
33	2	2	#NULL!		3	2		7	#NULL!	#NULL!	#NULL!		#NULL!		#NULL!		1	1	1		#NULL!		2		0	0	#NULL!	#NULL!		2		#NULL!		0	#NULL!	#NULL!	#NULL!	#NULL!	#NULL!	#NULL!	#NULL!	#NULL!	#NULL!	#NULL!	#NULL!	#NULL!	#NULL!	#NULL!	#NULL!
69	6	2	#NULL!		1	1		6	#NULL!	#NULL!	#NULL!		#NULL!		#NULL!		0	#NULL!	#NULL!		1		#NULL!		1	0	#NULL!	#NULL!		1		#NULL!		0	#NULL!	#NULL!	#NULL!	#NULL!	#NULL!	#NULL!	#NULL!	#NULL!	#NULL!	#NULL!	#NULL!	#NULL!	#NULL!	#NULL!	#NULL!
33	2	2	#NULL!		1	1		5	#NULL!	#NULL!	#NULL!		#NULL!		#NULL!		0	#NULL!	#NULL!		1		#NULL!		0	0	#NULL!	#NULL!		3		#NULL!		1	1	1	#NULL!	#NULL!	#NULL!	#NULL!	#NULL!	#NULL!	#NULL!	#NULL!	#NULL!	#NULL!	#NULL!	#NULL!	#NULL!
20	1	1	2	2	1	2		7	#NULL!	#NULL!	#NULL!		#NULL!		#NULL!		1	3	2		#NULL!		1		0	1	3	1		#NULL!		2		1	2	3	1	1	0	1	0	1	1	0	0	1	2	#NULL!	1
70	6	1	0	1	1	2		5	#NULL!	#NULL!	#NULL!		#NULL!		#NULL!		0	#NULL!	#NULL!		4	met alle tijd , gepensioneerd	#NULL!		0	0	#NULL!	#NULL!		3		#NULL!		0	#NULL!	#NULL!	#NULL!	#NULL!	#NULL!	#NULL!	#NULL!	#NULL!	#NULL!	#NULL!	#NULL!	#NULL!	#NULL!	#NULL!	#NULL!
29	2	2	#NULL!		2	2		7	#NULL!	#NULL!	#NULL!		#NULL!		#NULL!		1	3	3		#NULL!		1		0	1	2	1		#NULL!		2		1	3	1	#NULL!	#NULL!	#NULL!	#NULL!	#NULL!	#NULL!	#NULL!	#NULL!	#NULL!	#NULL!	#NULL!	#NULL!	#NULL!
48	4	2	#NULL!		#NULL!	#NULL!		7	#NULL!	#NULL!	#NULL!		#NULL!		#NULL!		0	#NULL!	#NULL!		4	heeft volgens mij geen invloed t.o.v. mijn huidige situatie	#NULL!		0	0	#NULL!	#NULL!		4	ik zag daarvan niet de relevantie	#NULL!		1	3	3	1	0	0	1	0	1	0	1	0	1	#NULL!	#NULL!	1
71	6	1	0	4	#NULL!	#NULL!		5	#NULL!	#NULL!	#NULL!		#NULL!		#NULL!		1	1	1		#NULL!		1		0	0	#NULL!	#NULL!		1		#NULL!		1	1	1	#NULL!	#NULL!	#NULL!	#NULL!	#NULL!	#NULL!	#NULL!	#NULL!	#NULL!	#NULL!	#NULL!	#NULL!	#NULL!
62	5	1	0	2	#NULL!	#NULL!		5	#NULL!	#NULL!	#NULL!		#NULL!		#NULL!		0	#NULL!	#NULL!		3		#NULL!		0	0	#NULL!	#NULL!		3		#NULL!		1	2	2	1	0	0	1	0	1	0	0	0	1	#NULL!	#NULL!	2
55	5	1	0	1	#NULL!	#NULL!		6	#NULL!	#NULL!	#NULL!		#NULL!		#NULL!		0	#NULL!	#NULL!		3		#NULL!		1	0	#NULL!	#NULL!		2		#NULL!		0	#NULL!	#NULL!	#NULL!	#NULL!	#NULL!	#NULL!	#NULL!	#NULL!	#NULL!	#NULL!	#NULL!	#NULL!	#NULL!	#NULL!	#NULL!
37	3	2	#NULL!		#NULL!	#NULL!		8	#NULL!	#NULL!	#NULL!		#NULL!		#NULL!		0	#NULL!	#NULL!		3		#NULL!		0	0	#NULL!	#NULL!		3		#NULL!		1	3	1	#NULL!	#NULL!	#NULL!	#NULL!	#NULL!	#NULL!	#NULL!	#NULL!	#NULL!	#NULL!	#NULL!	#NULL!	#NULL!
63	5	1	0	3	#NULL!	#NULL!		4	#NULL!	#NULL!	#NULL!		#NULL!		#NULL!		0	#NULL!	#NULL!		3		#NULL!		0	0	#NULL!	#NULL!		3		#NULL!		1	3	1	#NULL!	#NULL!	#NULL!	#NULL!	#NULL!	#NULL!	#NULL!	#NULL!	#NULL!	#NULL!	#NULL!	#NULL!	#NULL!
75	6	2	#NULL!		#NULL!	#NULL!		8	#NULL!	#NULL!	#NULL!		#NULL!		#NULL!		1	2	2		#NULL!		2		0	0	#NULL!	#NULL!		2		#NULL!		1	2	3	1	0	0	0	0	1	0	0	0	1	#NULL!	#NULL!	#NULL!
51	4	2	#NULL!		#NULL!	#NULL!		4	#NULL!	#NULL!	#NULL!		#NULL!		#NULL!		0	#NULL!	#NULL!		3		#NULL!		0	0	#NULL!	#NULL!		2		#NULL!		1	3	1	#NULL!	#NULL!	#NULL!	#NULL!	#NULL!	#NULL!	#NULL!	#NULL!	#NULL!	#NULL!	#NULL!	#NULL!	#NULL!
59	5	1	0	2	#NULL!	#NULL!		5	#NULL!	#NULL!	#NULL!		#NULL!		#NULL!		1	2	2		#NULL!		2		0	0	#NULL!	#NULL!		3		#NULL!		0	#NULL!	#NULL!	#NULL!	#NULL!	#NULL!	#NULL!	#NULL!	#NULL!	#NULL!	#NULL!	#NULL!	#NULL!	#NULL!	#NULL!	#NULL!
53	4	1	0	3	#NULL!	#NULL!		8	#NULL!	#NULL!	#NULL!		#NULL!		#NULL!		1	2	1		#NULL!		2		0	1	2	1		#NULL!		2		0	#NULL!	#NULL!	#NULL!	#NULL!	#NULL!	#NULL!	#NULL!	#NULL!	#NULL!	#NULL!	#NULL!	#NULL!	#NULL!	#NULL!	#NULL!
66	6	1	0	4	#NULL!	#NULL!		7	#NULL!	#NULL!	#NULL!		#NULL!		#NULL!		1	1	1		#NULL!		1		0	0	#NULL!	#NULL!		4	ben al arbeidsongeschikt dus...	#NULL!		1	1	4	1	0	0	0	0	0	1	0	1	1	#NULL!	#NULL!	#NULL!
61	5	2	#NULL!		#NULL!	#NULL!		4	#NULL!	#NULL!	#NULL!		#NULL!		#NULL!		1	2	2		#NULL!		2		0	0	#NULL!	#NULL!		3		#NULL!		1	2	2	1	0	0	0	0	0	1	0	0	1	#NULL!	#NULL!	#NULL!
34	2	1	2	2	#NULL!	#NULL!		8	#NULL!	#NULL!	#NULL!		#NULL!		#NULL!		1	2	2		#NULL!		1		0	1	2	1		#NULL!		1		0	#NULL!	#NULL!	#NULL!	#NULL!	#NULL!	#NULL!	#NULL!	#NULL!	#NULL!	#NULL!	#NULL!	#NULL!	#NULL!	#NULL!	#NULL!
60	5	2	#NULL!		#NULL!	#NULL!		6	#NULL!	#NULL!	#NULL!		#NULL!		#NULL!		1	3	3		#NULL!		2		0	1	3	3		#NULL!		2		1	1	4	1	0	0	1	1	1	0	0	0	2	#NULL!	#NULL!	2
44	3	1	2	2	#NULL!	#NULL!		7	#NULL!	#NULL!	#NULL!		#NULL!		#NULL!		1	2	3		#NULL!		2		0	0	#NULL!	#NULL!		2		#NULL!		1	2	2	1	1	0	0	0	1	0	0	0	2	2	#NULL!	#NULL!
45	4	1	2	2	#NULL!	#NULL!		7	#NULL!	#NULL!	#NULL!		#NULL!		#NULL!		0	#NULL!	#NULL!		2		#NULL!		0	0	#NULL!	#NULL!		3		#NULL!		0	#NULL!	#NULL!	#NULL!	#NULL!	#NULL!	#NULL!	#NULL!	#NULL!	#NULL!	#NULL!	#NULL!	#NULL!	#NULL!	#NULL!	#NULL!
50	4	1	2	4	#NULL!	#NULL!		7	#NULL!	#NULL!	#NULL!		#NULL!		#NULL!		1	1	1		#NULL!		1		0	1	1	1		#NULL!		1		0	#NULL!	#NULL!	#NULL!	#NULL!	#NULL!	#NULL!	#NULL!	#NULL!	#NULL!	#NULL!	#NULL!	#NULL!	#NULL!	#NULL!	#NULL!
72	6	1	0	3	#NULL!	#NULL!		7	#NULL!	#NULL!	#NULL!		#NULL!		#NULL!		0	#NULL!	#NULL!		3		#NULL!		0	0	#NULL!	#NULL!		1		#NULL!		1	1	1	#NULL!	#NULL!	#NULL!	#NULL!	#NULL!	#NULL!	#NULL!	#NULL!	#NULL!	#NULL!	#NULL!	#NULL!	#NULL!
40	3	1	1	1	#NULL!	#NULL!		7	#NULL!	#NULL!	#NULL!		#NULL!		#NULL!		0	#NULL!	#NULL!		1		#NULL!		0	1	2	1		#NULL!		1		0	#NULL!	#NULL!	#NULL!	#NULL!	#NULL!	#NULL!	#NULL!	#NULL!	#NULL!	#NULL!	#NULL!	#NULL!	#NULL!	#NULL!	#NULL!
40	3	1	2	2	#NULL!	#NULL!		5	#NULL!	#NULL!	#NULL!		#NULL!		#NULL!		0	#NULL!	#NULL!		1		#NULL!		0	0	#NULL!	#NULL!		1		#NULL!		1	2	2	0	0	1	0	0	1	1	1	0	#NULL!	#NULL!	2	#NULL!
46	4	2	#NULL!		#NULL!	#NULL!		7	#NULL!	#NULL!	#NULL!		#NULL!		#NULL!		1	2	2		#NULL!		3		0	0	#NULL!	#NULL!		2		#NULL!		1	2	2	0	0	0	0	1	0	0	0	0	#NULL!	#NULL!	#NULL!	#NULL!
66	6	2	#NULL!		#NULL!	#NULL!		5	#NULL!	#NULL!	#NULL!		#NULL!		#NULL!		0	#NULL!	#NULL!		2		#NULL!		0	0	#NULL!	#NULL!		1		#NULL!		1	1	1	#NULL!	#NULL!	#NULL!	#NULL!	#NULL!	#NULL!	#NULL!	#NULL!	#NULL!	#NULL!	#NULL!	#NULL!	#NULL!
33	2	2	#NULL!		#NULL!	#NULL!		7	#NULL!	#NULL!	#NULL!		#NULL!		#NULL!		1	1	2		#NULL!		2		0	0	#NULL!	#NULL!		1		#NULL!		0	#NULL!	#NULL!	#NULL!	#NULL!	#NULL!	#NULL!	#NULL!	#NULL!	#NULL!	#NULL!	#NULL!	#NULL!	#NULL!	#NULL!	#NULL!
60	5	1	0	3	#NULL!	#NULL!		7	#NULL!	#NULL!	#NULL!		#NULL!		#NULL!		0	#NULL!	#NULL!		3		#NULL!		1	0	#NULL!	#NULL!		1		#NULL!		0	#NULL!	#NULL!	#NULL!	#NULL!	#NULL!	#NULL!	#NULL!	#NULL!	#NULL!	#NULL!	#NULL!	#NULL!	#NULL!	#NULL!	#NULL!
25	2	2	#NULL!		#NULL!	#NULL!		7	#NULL!	#NULL!	#NULL!		#NULL!		#NULL!		0	#NULL!	#NULL!		3		#NULL!		0	0	#NULL!	#NULL!		3		#NULL!		1	2	3	1	0	0	0	0	1	0	1	0	1	#NULL!	#NULL!	#NULL!
38	3	2	#NULL!		#NULL!	#NULL!		8	#NULL!	#NULL!	#NULL!		#NULL!		#NULL!		0	#NULL!	#NULL!		2		#NULL!		0	0	#NULL!	#NULL!		2		#NULL!		1	2	1	#NULL!	#NULL!	#NULL!	#NULL!	#NULL!	#NULL!	#NULL!	#NULL!	#NULL!	#NULL!	#NULL!	#NULL!	#NULL!
63	5	1	0	2	#NULL!	#NULL!		5	#NULL!	#NULL!	#NULL!		#NULL!		#NULL!		0	#NULL!	#NULL!		1		#NULL!		0	0	#NULL!	#NULL!		2		#NULL!		1	2	3	1	0	0	1	0	0	0	0	0	1	#NULL!	#NULL!	1
65	6	2	#NULL!		#NULL!	#NULL!		5	#NULL!	#NULL!	#NULL!		#NULL!		#NULL!		0	#NULL!	#NULL!		3		#NULL!		1	0	#NULL!	#NULL!		4	er zijn andere belangrijke redenen	#NULL!		0	#NULL!	#NULL!	#NULL!	#NULL!	#NULL!	#NULL!	#NULL!	#NULL!	#NULL!	#NULL!	#NULL!	#NULL!	#NULL!	#NULL!	#NULL!
65	6	1	0	1	#NULL!	#NULL!		7	#NULL!	#NULL!	#NULL!		#NULL!		#NULL!		0	#NULL!	#NULL!		3		#NULL!		0	0	#NULL!	#NULL!		4	ben nu ook niet productief	#NULL!		1	3	3	0	0	0	0	0	1	1	0	0	#NULL!	#NULL!	#NULL!	#NULL!
51	4	1	1	2	#NULL!	#NULL!		5	#NULL!	#NULL!	#NULL!		#NULL!		#NULL!		1	3	1		#NULL!		1		0	1	3	1		#NULL!		1		1	3	1	#NULL!	#NULL!	#NULL!	#NULL!	#NULL!	#NULL!	#NULL!	#NULL!	#NULL!	#NULL!	#NULL!	#NULL!	#NULL!
60	5	2	#NULL!		#NULL!	#NULL!		4	#NULL!	#NULL!	#NULL!		#NULL!		#NULL!		0	#NULL!	#NULL!		1		#NULL!		1	0	#NULL!	#NULL!		4	Ik werk niet meer	#NULL!		0	#NULL!	#NULL!	#NULL!	#NULL!	#NULL!	#NULL!	#NULL!	#NULL!	#NULL!	#NULL!	#NULL!	#NULL!	#NULL!	#NULL!	#NULL!
56	5	2	#NULL!		#NULL!	#NULL!		7	#NULL!	#NULL!	#NULL!		#NULL!		#NULL!		0	#NULL!	#NULL!		3		#NULL!		0	0	#NULL!	#NULL!		3		#NULL!		1	1	1	#NULL!	#NULL!	#NULL!	#NULL!	#NULL!	#NULL!	#NULL!	#NULL!	#NULL!	#NULL!	#NULL!	#NULL!	#NULL!
49	4	1	0	1	#NULL!	#NULL!		5	#NULL!	#NULL!	#NULL!		#NULL!		#NULL!		1	2	3		#NULL!		2		0	0	#NULL!	#NULL!		2		#NULL!		0	#NULL!	#NULL!	#NULL!	#NULL!	#NULL!	#NULL!	#NULL!	#NULL!	#NULL!	#NULL!	#NULL!	#NULL!	#NULL!	#NULL!	#NULL!
73	6	1	0	2	#NULL!	#NULL!		7	#NULL!	#NULL!	#NULL!		#NULL!		#NULL!		0	#NULL!	#NULL!		3		#NULL!		1	0	#NULL!	#NULL!		3		#NULL!		0	#NULL!	#NULL!	#NULL!	#NULL!	#NULL!	#NULL!	#NULL!	#NULL!	#NULL!	#NULL!	#NULL!	#NULL!	#NULL!	#NULL!	#NULL!
45	4	2	#NULL!		#NULL!	#NULL!		2	#NULL!	#NULL!	#NULL!		#NULL!		#NULL!		0	#NULL!	#NULL!		1		#NULL!		1	0	#NULL!	#NULL!		1		#NULL!		0	#NULL!	#NULL!	#NULL!	#NULL!	#NULL!	#NULL!	#NULL!	#NULL!	#NULL!	#NULL!	#NULL!	#NULL!	#NULL!	#NULL!	#NULL!
55	5	1	0	3	#NULL!	#NULL!		5	#NULL!	#NULL!	#NULL!		#NULL!		#NULL!		0	#NULL!	#NULL!		2		#NULL!		1	0	#NULL!	#NULL!		3		#NULL!		0	#NULL!	#NULL!	#NULL!	#NULL!	#NULL!	#NULL!	#NULL!	#NULL!	#NULL!	#NULL!	#NULL!	#NULL!	#NULL!	#NULL!	#NULL!
63	5	1	0	2	#NULL!	#NULL!		5	#NULL!	#NULL!	#NULL!		#NULL!		#NULL!		0	#NULL!	#NULL!		3		#NULL!		0	0	#NULL!	#NULL!		3		#NULL!		1	3	1	#NULL!	#NULL!	#NULL!	#NULL!	#NULL!	#NULL!	#NULL!	#NULL!	#NULL!	#NULL!	#NULL!	#NULL!	#NULL!
70	6	1	0	1	#NULL!	#NULL!		8	#NULL!	#NULL!	#NULL!		#NULL!		#NULL!		0	#NULL!	#NULL!		4	Ik heb alleen maar vrije tijd door pensionering	#NULL!		0	0	#NULL!	#NULL!		1		#NULL!		1	2	3	0	0	0	0	0	1	1	0	0	#NULL!	#NULL!	#NULL!	#NULL!
43	3	2	#NULL!		#NULL!	#NULL!		3	#NULL!	#NULL!	#NULL!		#NULL!		#NULL!		1	1	1		#NULL!		1		0	1	3	2		#NULL!		2		1	1	3	0	0	0	0	0	1	0	0	0	#NULL!	#NULL!	#NULL!	#NULL!
44	3	2	#NULL!		#NULL!	#NULL!		6	#NULL!	#NULL!	#NULL!		#NULL!		#NULL!		0	#NULL!	#NULL!		4	Mijn vrije tijd zou er niet door veranderen	#NULL!		1	0	#NULL!	#NULL!		4	het zou geen enkele invloed hebben op mijn productiviteit	#NULL!		0	#NULL!	#NULL!	#NULL!	#NULL!	#NULL!	#NULL!	#NULL!	#NULL!	#NULL!	#NULL!	#NULL!	#NULL!	#NULL!	#NULL!	#NULL!
23	1	2	#NULL!		#NULL!	#NULL!		7	#NULL!	#NULL!	#NULL!		#NULL!		#NULL!		1	2	2		#NULL!		2		0	1	2	2		#NULL!		2		1	2	2	0	1	1	1	0	1	0	0	0	#NULL!	1	2	2
53	4	2	#NULL!		#NULL!	#NULL!		8	#NULL!	#NULL!	#NULL!		#NULL!		#NULL!		1	1	1		#NULL!		2		0	0	#NULL!	#NULL!		1		#NULL!		0	#NULL!	#NULL!	#NULL!	#NULL!	#NULL!	#NULL!	#NULL!	#NULL!	#NULL!	#NULL!	#NULL!	#NULL!	#NULL!	#NULL!	#NULL!
52	4	1	0	3	#NULL!	#NULL!		4	#NULL!	#NULL!	#NULL!		#NULL!		#NULL!		0	#NULL!	#NULL!		3		#NULL!		1	0	#NULL!	#NULL!		3		#NULL!		0	#NULL!	#NULL!	#NULL!	#NULL!	#NULL!	#NULL!	#NULL!	#NULL!	#NULL!	#NULL!	#NULL!	#NULL!	#NULL!	#NULL!	#NULL!
64	5	2	#NULL!		#NULL!	#NULL!		7	#NULL!	#NULL!	#NULL!		#NULL!		#NULL!		1	2	2		#NULL!		2		0	0	#NULL!	#NULL!		3		#NULL!		0	#NULL!	#NULL!	#NULL!	#NULL!	#NULL!	#NULL!	#NULL!	#NULL!	#NULL!	#NULL!	#NULL!	#NULL!	#NULL!	#NULL!	#NULL!
71	6	2	#NULL!		#NULL!	#NULL!		3	#NULL!	#NULL!	#NULL!		#NULL!		#NULL!		1	1	1		#NULL!		1		0	0	#NULL!	#NULL!		1		#NULL!		0	#NULL!	#NULL!	#NULL!	#NULL!	#NULL!	#NULL!	#NULL!	#NULL!	#NULL!	#NULL!	#NULL!	#NULL!	#NULL!	#NULL!	#NULL!
68	6	2	#NULL!		#NULL!	#NULL!		2	#NULL!	#NULL!	#NULL!		#NULL!		#NULL!		0	#NULL!	#NULL!		3		#NULL!		1	0	#NULL!	#NULL!		2		#NULL!		0	#NULL!	#NULL!	#NULL!	#NULL!	#NULL!	#NULL!	#NULL!	#NULL!	#NULL!	#NULL!	#NULL!	#NULL!	#NULL!	#NULL!	#NULL!
40	3	2	#NULL!		#NULL!	#NULL!		5	#NULL!	#NULL!	#NULL!		#NULL!		#NULL!		0	#NULL!	#NULL!		2		#NULL!		1	0	#NULL!	#NULL!		3		#NULL!		0	#NULL!	#NULL!	#NULL!	#NULL!	#NULL!	#NULL!	#NULL!	#NULL!	#NULL!	#NULL!	#NULL!	#NULL!	#NULL!	#NULL!	#NULL!
71	6	1	0	3	#NULL!	#NULL!		5	#NULL!	#NULL!	#NULL!		#NULL!		#NULL!		0	#NULL!	#NULL!		3		#NULL!		0	0	#NULL!	#NULL!		3		#NULL!		0	#NULL!	#NULL!	#NULL!	#NULL!	#NULL!	#NULL!	#NULL!	#NULL!	#NULL!	#NULL!	#NULL!	#NULL!	#NULL!	#NULL!	#NULL!
74	6	1	0	2	#NULL!	#NULL!		7	#NULL!	#NULL!	#NULL!		#NULL!		#NULL!		1	3	3		#NULL!		4	ik verwachtte dat mijn tijd, beschikbaar voor vrije tijd met een goed medicijn zou verbeteren	0	1	3	3		#NULL!		4	Ik verwachtte dat mijn productiviteit met een goed medicijn iets zou verhogen	0	#NULL!	#NULL!	#NULL!	#NULL!	#NULL!	#NULL!	#NULL!	#NULL!	#NULL!	#NULL!	#NULL!	#NULL!	#NULL!	#NULL!	#NULL!
51	4	2	#NULL!		#NULL!	#NULL!		7	#NULL!	#NULL!	#NULL!		#NULL!		#NULL!		0	#NULL!	#NULL!		3		#NULL!		0	0	#NULL!	#NULL!		1		#NULL!		0	#NULL!	#NULL!	#NULL!	#NULL!	#NULL!	#NULL!	#NULL!	#NULL!	#NULL!	#NULL!	#NULL!	#NULL!	#NULL!	#NULL!	#NULL!
61	5	1	0	2	#NULL!	#NULL!		6	#NULL!	#NULL!	#NULL!		#NULL!		#NULL!		0	#NULL!	#NULL!		3		#NULL!		0	0	#NULL!	#NULL!		3		#NULL!		0	#NULL!	#NULL!	#NULL!	#NULL!	#NULL!	#NULL!	#NULL!	#NULL!	#NULL!	#NULL!	#NULL!	#NULL!	#NULL!	#NULL!	#NULL!
39	3	1	2	2	#NULL!	#NULL!		7	#NULL!	#NULL!	#NULL!		#NULL!		#NULL!		1	3	2		#NULL!		2		0	1	3	2		#NULL!		2		1	3	2	1	0	0	1	0	1	0	1	0	1	#NULL!	#NULL!	2
55	5	2	#NULL!		#NULL!	#NULL!		5	#NULL!	#NULL!	#NULL!		#NULL!		#NULL!		1	3	2		#NULL!		2		0	0	#NULL!	#NULL!		3		#NULL!		0	#NULL!	#NULL!	#NULL!	#NULL!	#NULL!	#NULL!	#NULL!	#NULL!	#NULL!	#NULL!	#NULL!	#NULL!	#NULL!	#NULL!	#NULL!
65	6	1	0	1	#NULL!	#NULL!		5	#NULL!	#NULL!	#NULL!		#NULL!		#NULL!		0	#NULL!	#NULL!		3		#NULL!		0	0	#NULL!	#NULL!		3		#NULL!		1	3	3	0	0	0	0	0	1	0	0	0	#NULL!	#NULL!	#NULL!	#NULL!
72	6	1	0	1	#NULL!	#NULL!		5	#NULL!	#NULL!	#NULL!		#NULL!		#NULL!		0	#NULL!	#NULL!		2		#NULL!		0	0	#NULL!	#NULL!		1		#NULL!		1	2	4	0	1	1	0	1	0	0	1	0	#NULL!	2	2	#NULL!
68	6	2	#NULL!		#NULL!	#NULL!		8	#NULL!	#NULL!	#NULL!		#NULL!		#NULL!		0	#NULL!	#NULL!		1		#NULL!		0	0	#NULL!	#NULL!		1		#NULL!		1	2	3	0	0	1	0	1	1	1	1	0	#NULL!	#NULL!	2	#NULL!
73	6	1	0	2	#NULL!	#NULL!		4	#NULL!	#NULL!	#NULL!		#NULL!		#NULL!		0	#NULL!	#NULL!		3		#NULL!		0	1	2	1		#NULL!		1		0	#NULL!	#NULL!	#NULL!	#NULL!	#NULL!	#NULL!	#NULL!	#NULL!	#NULL!	#NULL!	#NULL!	#NULL!	#NULL!	#NULL!	#NULL!
48	4	1	1	1	#NULL!	#NULL!		6	#NULL!	#NULL!	#NULL!		#NULL!		#NULL!		1	2	3		#NULL!		3		0	1	2	2		#NULL!		2		0	#NULL!	#NULL!	#NULL!	#NULL!	#NULL!	#NULL!	#NULL!	#NULL!	#NULL!	#NULL!	#NULL!	#NULL!	#NULL!	#NULL!	#NULL!
66	6	2	#NULL!		#NULL!	#NULL!		5	#NULL!	#NULL!	#NULL!		#NULL!		#NULL!		0	#NULL!	#NULL!		1		#NULL!		0	0	#NULL!	#NULL!		4	ben arbeidsongeschikt	#NULL!		1	2	2	1	1	1	0	0	0	0	0	0	1	2	2	#NULL!
52	4	1	0	3	#NULL!	#NULL!		5	#NULL!	#NULL!	#NULL!		#NULL!		#NULL!		1	3	1		#NULL!		4	ik verwachtte dat de kwaliteit van vrije tijd achteruit zou gaan bij een slechtere gezondheid, niet of nauwelijks kunnen sporten of op vakantie kunnen gaan	0	0	#NULL!	#NULL!		4	ik vond dat minder belangrijk, het gaat me meer om kwaliteit van leven daarbij is productiviteit van minder belang	#NULL!		0	#NULL!	#NULL!	#NULL!	#NULL!	#NULL!	#NULL!	#NULL!	#NULL!	#NULL!	#NULL!	#NULL!	#NULL!	#NULL!	#NULL!	#NULL!
74	6	2	#NULL!		#NULL!	#NULL!		7	#NULL!	#NULL!	#NULL!		#NULL!		#NULL!		0	#NULL!	#NULL!		4	hebal voldoende vrije tijd	#NULL!		1	0	#NULL!	#NULL!		3		#NULL!		0	#NULL!	#NULL!	#NULL!	#NULL!	#NULL!	#NULL!	#NULL!	#NULL!	#NULL!	#NULL!	#NULL!	#NULL!	#NULL!	#NULL!	#NULL!
56	5	1	0	2	#NULL!	#NULL!		4	#NULL!	#NULL!	#NULL!		#NULL!		#NULL!		0	#NULL!	#NULL!		2		#NULL!		0	0	#NULL!	#NULL!		3		#NULL!		1	3	1	#NULL!	#NULL!	#NULL!	#NULL!	#NULL!	#NULL!	#NULL!	#NULL!	#NULL!	#NULL!	#NULL!	#NULL!	#NULL!
33	2	1	2	2	#NULL!	#NULL!		7	#NULL!	#NULL!	#NULL!		#NULL!		#NULL!		0	#NULL!	#NULL!		3		#NULL!		0	0	#NULL!	#NULL!		3		#NULL!		1	3	2	1	0	0	1	0	1	0	0	0	1	#NULL!	#NULL!	1
65	6	1	0	3	#NULL!	#NULL!		4	#NULL!	#NULL!	#NULL!		#NULL!		#NULL!		0	#NULL!	#NULL!		4	1 jaar met een kwaliteit van 25-50 is voor mij niet de moeite	#NULL!		1	0	#NULL!	#NULL!		4	kwaliteit van 20 0f 50 vind ik al te weinig	#NULL!		0	#NULL!	#NULL!	#NULL!	#NULL!	#NULL!	#NULL!	#NULL!	#NULL!	#NULL!	#NULL!	#NULL!	#NULL!	#NULL!	#NULL!	#NULL!
50	4	1	2	2	#NULL!	#NULL!		5	#NULL!	#NULL!	#NULL!		#NULL!		#NULL!		1	2	2		#NULL!		3		0	0	#NULL!	#NULL!		3		#NULL!		0	#NULL!	#NULL!	#NULL!	#NULL!	#NULL!	#NULL!	#NULL!	#NULL!	#NULL!	#NULL!	#NULL!	#NULL!	#NULL!	#NULL!	#NULL!
43	3	2	#NULL!		#NULL!	#NULL!		7	#NULL!	#NULL!	#NULL!		#NULL!		#NULL!		0	#NULL!	#NULL!		4	vond het weinig toevoegen in de voorbeelden, waren niet positief	#NULL!		0	0	#NULL!	#NULL!		3		#NULL!		0	#NULL!	#NULL!	#NULL!	#NULL!	#NULL!	#NULL!	#NULL!	#NULL!	#NULL!	#NULL!	#NULL!	#NULL!	#NULL!	#NULL!	#NULL!
49	4	1	2	3	#NULL!	#NULL!		5	#NULL!	#NULL!	#NULL!		#NULL!		#NULL!		0	#NULL!	#NULL!		3		#NULL!		0	1	2	2		#NULL!		2		0	#NULL!	#NULL!	#NULL!	#NULL!	#NULL!	#NULL!	#NULL!	#NULL!	#NULL!	#NULL!	#NULL!	#NULL!	#NULL!	#NULL!	#NULL!
66	6	1	0	1	#NULL!	#NULL!		7	#NULL!	#NULL!	#NULL!		#NULL!		#NULL!		1	3	3		#NULL!		2		0	0	#NULL!	#NULL!		4	Ben gepensioneerd	#NULL!		0	#NULL!	#NULL!	#NULL!	#NULL!	#NULL!	#NULL!	#NULL!	#NULL!	#NULL!	#NULL!	#NULL!	#NULL!	#NULL!	#NULL!	#NULL!
19	1	2	#NULL!		#NULL!	#NULL!		6	#NULL!	#NULL!	#NULL!		#NULL!		#NULL!		1	2	2		#NULL!		2		0	0	#NULL!	#NULL!		3		#NULL!		0	#NULL!	#NULL!	#NULL!	#NULL!	#NULL!	#NULL!	#NULL!	#NULL!	#NULL!	#NULL!	#NULL!	#NULL!	#NULL!	#NULL!	#NULL!
29	2	2	#NULL!		#NULL!	#NULL!		5	#NULL!	#NULL!	#NULL!		#NULL!		#NULL!		0	#NULL!	#NULL!		1		#NULL!		0	0	#NULL!	#NULL!		3		#NULL!		0	#NULL!	#NULL!	#NULL!	#NULL!	#NULL!	#NULL!	#NULL!	#NULL!	#NULL!	#NULL!	#NULL!	#NULL!	#NULL!	#NULL!	#NULL!
37	3	1	2	2	#NULL!	#NULL!		5	#NULL!	#NULL!	#NULL!		#NULL!		#NULL!		1	2	3		#NULL!		3		0	0	#NULL!	#NULL!		3		#NULL!		0	#NULL!	#NULL!	#NULL!	#NULL!	#NULL!	#NULL!	#NULL!	#NULL!	#NULL!	#NULL!	#NULL!	#NULL!	#NULL!	#NULL!	#NULL!
49	4	1	2	2	#NULL!	#NULL!		7	#NULL!	#NULL!	#NULL!		#NULL!		#NULL!		0	#NULL!	#NULL!		1		#NULL!		0	1	2	3		#NULL!		2		0	#NULL!	#NULL!	#NULL!	#NULL!	#NULL!	#NULL!	#NULL!	#NULL!	#NULL!	#NULL!	#NULL!	#NULL!	#NULL!	#NULL!	#NULL!
54	4	1	0	5	#NULL!	#NULL!		8	#NULL!	#NULL!	#NULL!		#NULL!		#NULL!		0	#NULL!	#NULL!		3		#NULL!		0	0	#NULL!	#NULL!		2		#NULL!		0	#NULL!	#NULL!	#NULL!	#NULL!	#NULL!	#NULL!	#NULL!	#NULL!	#NULL!	#NULL!	#NULL!	#NULL!	#NULL!	#NULL!	#NULL!
23	1	2	#NULL!		#NULL!	#NULL!		8	#NULL!	#NULL!	#NULL!		#NULL!		#NULL!		0	#NULL!	#NULL!		3		#NULL!		0	1	3	2		#NULL!		2		0	#NULL!	#NULL!	#NULL!	#NULL!	#NULL!	#NULL!	#NULL!	#NULL!	#NULL!	#NULL!	#NULL!	#NULL!	#NULL!	#NULL!	#NULL!
25	2	2	#NULL!		#NULL!	#NULL!		7	#NULL!	#NULL!	#NULL!		#NULL!		#NULL!		0	#NULL!	#NULL!		2		#NULL!		0	1	2	2		#NULL!		2		1	2	1	#NULL!	#NULL!	#NULL!	#NULL!	#NULL!	#NULL!	#NULL!	#NULL!	#NULL!	#NULL!	#NULL!	#NULL!	#NULL!
32	2	1	1	1	#NULL!	#NULL!		5	#NULL!	#NULL!	#NULL!		#NULL!		#NULL!		0	#NULL!	#NULL!		2		#NULL!		0	0	#NULL!	#NULL!		3		#NULL!		1	1	2	1	1	0	0	0	1	0	0	0	1	2	#NULL!	#NULL!
54	4	2	#NULL!		#NULL!	#NULL!		3	#NULL!	#NULL!	#NULL!		#NULL!		#NULL!		0	#NULL!	#NULL!		3		#NULL!		0	1	1	2		#NULL!		2		1	3	1	#NULL!	#NULL!	#NULL!	#NULL!	#NULL!	#NULL!	#NULL!	#NULL!	#NULL!	#NULL!	#NULL!	#NULL!	#NULL!
70	6	1	0	1	#NULL!	#NULL!		3	#NULL!	#NULL!	#NULL!		#NULL!		#NULL!		0	#NULL!	#NULL!		4	Prima zo	#NULL!		1	0	#NULL!	#NULL!		4	Ik hoef niet zo oud te worden	#NULL!		0	#NULL!	#NULL!	#NULL!	#NULL!	#NULL!	#NULL!	#NULL!	#NULL!	#NULL!	#NULL!	#NULL!	#NULL!	#NULL!	#NULL!	#NULL!
73	6	1	0	2	#NULL!	#NULL!		6	#NULL!	#NULL!	#NULL!		#NULL!		#NULL!		0	#NULL!	#NULL!		3		#NULL!		0	1	2	1		#NULL!		1		0	#NULL!	#NULL!	#NULL!	#NULL!	#NULL!	#NULL!	#NULL!	#NULL!	#NULL!	#NULL!	#NULL!	#NULL!	#NULL!	#NULL!	#NULL!
23	1	2	#NULL!		#NULL!	#NULL!		5	#NULL!	#NULL!	#NULL!		#NULL!		#NULL!		0	#NULL!	#NULL!		3		#NULL!		1	0	#NULL!	#NULL!		3		#NULL!		0	#NULL!	#NULL!	#NULL!	#NULL!	#NULL!	#NULL!	#NULL!	#NULL!	#NULL!	#NULL!	#NULL!	#NULL!	#NULL!	#NULL!	#NULL!
31	2	1	2	2	#NULL!	#NULL!		7	#NULL!	#NULL!	#NULL!		#NULL!		#NULL!		1	1	1		#NULL!		2		0	0	#NULL!	#NULL!		2		#NULL!		0	#NULL!	#NULL!	#NULL!	#NULL!	#NULL!	#NULL!	#NULL!	#NULL!	#NULL!	#NULL!	#NULL!	#NULL!	#NULL!	#NULL!	#NULL!
64	5	1	0	4	#NULL!	#NULL!		7	#NULL!	#NULL!	#NULL!		#NULL!		#NULL!		0	#NULL!	#NULL!		1		#NULL!		0	0	#NULL!	#NULL!		3		#NULL!		1	2	3	1	0	0	0	0	1	0	0	0	1	#NULL!	#NULL!	#NULL!
68	6	2	#NULL!		#NULL!	#NULL!		6	#NULL!	#NULL!	#NULL!		#NULL!		#NULL!		0	#NULL!	#NULL!		4	Te laag inkomen	#NULL!		1	0	#NULL!	#NULL!		4	Ben voor 100% afgekeurd	#NULL!		0	#NULL!	#NULL!	#NULL!	#NULL!	#NULL!	#NULL!	#NULL!	#NULL!	#NULL!	#NULL!	#NULL!	#NULL!	#NULL!	#NULL!	#NULL!
26	2	2	#NULL!		#NULL!	#NULL!		7	#NULL!	#NULL!	#NULL!		#NULL!		#NULL!		1	2	1		#NULL!		2		0	0	#NULL!	#NULL!		3		#NULL!		0	#NULL!	#NULL!	#NULL!	#NULL!	#NULL!	#NULL!	#NULL!	#NULL!	#NULL!	#NULL!	#NULL!	#NULL!	#NULL!	#NULL!	#NULL!
53	4	1	0	1	#NULL!	#NULL!		3	#NULL!	#NULL!	#NULL!		#NULL!		#NULL!		0	#NULL!	#NULL!		3		#NULL!		0	0	#NULL!	#NULL!		3		#NULL!		1	2	3	0	0	0	0	0	1	0	0	1	#NULL!	#NULL!	#NULL!	#NULL!
39	3	1	1	1	#NULL!	#NULL!		8	#NULL!	#NULL!	#NULL!		#NULL!		#NULL!		1	1	2		#NULL!		2		0	0	#NULL!	#NULL!		2		#NULL!		0	#NULL!	#NULL!	#NULL!	#NULL!	#NULL!	#NULL!	#NULL!	#NULL!	#NULL!	#NULL!	#NULL!	#NULL!	#NULL!	#NULL!	#NULL!
62	5	1	0	3	#NULL!	#NULL!		3	#NULL!	#NULL!	#NULL!		#NULL!		#NULL!		0	#NULL!	#NULL!		3		#NULL!		0	0	#NULL!	#NULL!		2		#NULL!		1	2	1	#NULL!	#NULL!	#NULL!	#NULL!	#NULL!	#NULL!	#NULL!	#NULL!	#NULL!	#NULL!	#NULL!	#NULL!	#NULL!
61	5	1	2	2	#NULL!	#NULL!		7	#NULL!	#NULL!	#NULL!		#NULL!		#NULL!		0	#NULL!	#NULL!		2		#NULL!		0	1	1	2		#NULL!		3		0	#NULL!	#NULL!	#NULL!	#NULL!	#NULL!	#NULL!	#NULL!	#NULL!	#NULL!	#NULL!	#NULL!	#NULL!	#NULL!	#NULL!	#NULL!
35	3	1	1	1	#NULL!	#NULL!		7	#NULL!	#NULL!	#NULL!		#NULL!		#NULL!		0	#NULL!	#NULL!		4	Ik vind het niet belangrijk op zo'n moment	#NULL!		1	0	#NULL!	#NULL!		4	ik vind het niet belangrijk op zo'n moment	#NULL!		0	#NULL!	#NULL!	#NULL!	#NULL!	#NULL!	#NULL!	#NULL!	#NULL!	#NULL!	#NULL!	#NULL!	#NULL!	#NULL!	#NULL!	#NULL!
51	4	2	#NULL!		#NULL!	#NULL!		5	#NULL!	#NULL!	#NULL!		#NULL!		#NULL!		0	#NULL!	#NULL!		1		#NULL!		0	0	#NULL!	#NULL!		1		#NULL!		1	1	1	#NULL!	#NULL!	#NULL!	#NULL!	#NULL!	#NULL!	#NULL!	#NULL!	#NULL!	#NULL!	#NULL!	#NULL!	#NULL!
69	6	1	0	1	#NULL!	#NULL!		7	#NULL!	#NULL!	#NULL!		#NULL!		#NULL!		0	#NULL!	#NULL!		3		#NULL!		0	1	2	3		#NULL!		2		1	2	4	1	1	1	1	0	1	0	0	0	2	2	2	2
68	6	1	0	4	#NULL!	#NULL!		4	#NULL!	#NULL!	#NULL!		#NULL!		#NULL!		0	#NULL!	#NULL!		3		#NULL!		1	0	#NULL!	#NULL!		3		#NULL!		0	#NULL!	#NULL!	#NULL!	#NULL!	#NULL!	#NULL!	#NULL!	#NULL!	#NULL!	#NULL!	#NULL!	#NULL!	#NULL!	#NULL!	#NULL!
49	4	2	#NULL!		#NULL!	#NULL!		6	#NULL!	#NULL!	#NULL!		#NULL!		#NULL!		1	3	2		#NULL!		2		0	1	3	2		#NULL!		2		1	2	3	1	0	1	1	0	1	1	0	0	1	#NULL!	1	1
48	4	1	1	2	#NULL!	#NULL!		8	#NULL!	#NULL!	#NULL!		#NULL!		#NULL!		0	#NULL!	#NULL!		1		#NULL!		0	0	#NULL!	#NULL!		2		#NULL!		1	1	2	0	0	0	0	0	0	0	1	0	#NULL!	#NULL!	#NULL!	#NULL!
41	3	2	#NULL!		#NULL!	#NULL!		7	#NULL!	#NULL!	#NULL!		#NULL!		#NULL!		0	#NULL!	#NULL!		2		#NULL!		0	0	#NULL!	#NULL!		2		#NULL!		1	1	1	#NULL!	#NULL!	#NULL!	#NULL!	#NULL!	#NULL!	#NULL!	#NULL!	#NULL!	#NULL!	#NULL!	#NULL!	#NULL!
24	1	2	#NULL!		#NULL!	#NULL!		6	#NULL!	#NULL!	#NULL!		#NULL!		#NULL!		1	2	1		#NULL!		2		0	0	#NULL!	#NULL!		3		#NULL!		0	#NULL!	#NULL!	#NULL!	#NULL!	#NULL!	#NULL!	#NULL!	#NULL!	#NULL!	#NULL!	#NULL!	#NULL!	#NULL!	#NULL!	#NULL!
59	5	1	0	1	#NULL!	#NULL!		5	#NULL!	#NULL!	#NULL!		#NULL!		#NULL!		1	1	1		#NULL!		1		0	0	#NULL!	#NULL!		3		#NULL!		0	#NULL!	#NULL!	#NULL!	#NULL!	#NULL!	#NULL!	#NULL!	#NULL!	#NULL!	#NULL!	#NULL!	#NULL!	#NULL!	#NULL!	#NULL!
69	6	1	0	2	#NULL!	#NULL!		7	#NULL!	#NULL!	#NULL!		#NULL!		#NULL!		1	3	4	ik zou zoveel mogelijk willen reizen, waar dan ook naartoe, en weer hard kunnen lopen als vanouds	#NULL!		2		0	0	#NULL!	#NULL!		1		#NULL!		1	1	3	0	0	0	0	0	0	0	1	1	#NULL!	#NULL!	#NULL!	#NULL!
51	4	1	0	4	#NULL!	#NULL!		7	#NULL!	#NULL!	#NULL!		#NULL!		#NULL!		0	#NULL!	#NULL!		3		#NULL!		1	0	#NULL!	#NULL!		3		#NULL!		0	#NULL!	#NULL!	#NULL!	#NULL!	#NULL!	#NULL!	#NULL!	#NULL!	#NULL!	#NULL!	#NULL!	#NULL!	#NULL!	#NULL!	#NULL!
49	4	2	#NULL!		#NULL!	#NULL!		5	#NULL!	#NULL!	#NULL!		#NULL!		#NULL!		0	#NULL!	#NULL!		1		#NULL!		0	0	#NULL!	#NULL!		3		#NULL!		1	2	1	#NULL!	#NULL!	#NULL!	#NULL!	#NULL!	#NULL!	#NULL!	#NULL!	#NULL!	#NULL!	#NULL!	#NULL!	#NULL!
52	4	1	0	1	#NULL!	#NULL!		5	#NULL!	#NULL!	#NULL!		#NULL!		#NULL!		1	2	2		#NULL!		2		0	0	#NULL!	#NULL!		2		#NULL!		0	#NULL!	#NULL!	#NULL!	#NULL!	#NULL!	#NULL!	#NULL!	#NULL!	#NULL!	#NULL!	#NULL!	#NULL!	#NULL!	#NULL!	#NULL!
71	6	1	0	2	#NULL!	#NULL!		7	#NULL!	#NULL!	#NULL!		#NULL!		#NULL!		0	#NULL!	#NULL!		1		#NULL!		0	1	3	1		#NULL!		1		0	#NULL!	#NULL!	#NULL!	#NULL!	#NULL!	#NULL!	#NULL!	#NULL!	#NULL!	#NULL!	#NULL!	#NULL!	#NULL!	#NULL!	#NULL!
39	3	1	2	2	#NULL!	#NULL!		6	#NULL!	#NULL!	#NULL!		#NULL!		#NULL!		1	2	1		#NULL!		3		0	0	#NULL!	#NULL!		3		#NULL!		1	2	1	#NULL!	#NULL!	#NULL!	#NULL!	#NULL!	#NULL!	#NULL!	#NULL!	#NULL!	#NULL!	#NULL!	#NULL!	#NULL!
51	4	2	#NULL!		#NULL!	#NULL!		7	#NULL!	#NULL!	#NULL!		#NULL!		#NULL!		1	1	1		#NULL!		1		0	0	#NULL!	#NULL!		3		#NULL!		1	2	1	#NULL!	#NULL!	#NULL!	#NULL!	#NULL!	#NULL!	#NULL!	#NULL!	#NULL!	#NULL!	#NULL!	#NULL!	#NULL!
63	5	2	#NULL!		#NULL!	#NULL!		8	#NULL!	#NULL!	#NULL!		#NULL!		#NULL!		0	#NULL!	#NULL!		2		#NULL!		1	0	#NULL!	#NULL!		1		#NULL!		0	#NULL!	#NULL!	#NULL!	#NULL!	#NULL!	#NULL!	#NULL!	#NULL!	#NULL!	#NULL!	#NULL!	#NULL!	#NULL!	#NULL!	#NULL!
25	2	2	#NULL!		#NULL!	#NULL!		6	#NULL!	#NULL!	#NULL!		#NULL!		#NULL!		0	#NULL!	#NULL!		2		#NULL!		0	0	#NULL!	#NULL!		3		#NULL!		0	#NULL!	#NULL!	#NULL!	#NULL!	#NULL!	#NULL!	#NULL!	#NULL!	#NULL!	#NULL!	#NULL!	#NULL!	#NULL!	#NULL!	#NULL!
67	6	1	0	3	#NULL!	#NULL!		6	#NULL!	#NULL!	#NULL!		#NULL!		#NULL!		0	#NULL!	#NULL!		4	ik heb altijd al mijn tijd 'vrij'	#NULL!		0	0	#NULL!	#NULL!		4	ik ben hoe dan ook niet productief	#NULL!		1	3	2	0	0	0	0	0	0	0	1	0	#NULL!	#NULL!	#NULL!	#NULL!
47	4	1	3	3	#NULL!	#NULL!		7	#NULL!	#NULL!	#NULL!		#NULL!		#NULL!		1	2	1		#NULL!		1		0	0	#NULL!	#NULL!		3		#NULL!		1	3	3	0	0	0	0	0	0	0	1	0	#NULL!	#NULL!	#NULL!	#NULL!
39	3	2	#NULL!		#NULL!	#NULL!		7	#NULL!	#NULL!	#NULL!		#NULL!		#NULL!		1	2	1		#NULL!		1		0	1	2	2		#NULL!		2		1	2	3	1	0	0	0	0	1	0	1	0	1	#NULL!	#NULL!	#NULL!
54	4	2	#NULL!		#NULL!	#NULL!		7	#NULL!	#NULL!	#NULL!		#NULL!		#NULL!		1	2	2		#NULL!		2		0	0	#NULL!	#NULL!		3		#NULL!		1	2	1	#NULL!	#NULL!	#NULL!	#NULL!	#NULL!	#NULL!	#NULL!	#NULL!	#NULL!	#NULL!	#NULL!	#NULL!	#NULL!
74	6	1	0	2	#NULL!	#NULL!		6	#NULL!	#NULL!	#NULL!		#NULL!		#NULL!		0	#NULL!	#NULL!		3		#NULL!		0	0	#NULL!	#NULL!		1		#NULL!		1	3	1	#NULL!	#NULL!	#NULL!	#NULL!	#NULL!	#NULL!	#NULL!	#NULL!	#NULL!	#NULL!	#NULL!	#NULL!	#NULL!
68	6	1	0	1	#NULL!	#NULL!		3	#NULL!	#NULL!	#NULL!		#NULL!		#NULL!		0	#NULL!	#NULL!		3		#NULL!		1	0	#NULL!	#NULL!		3		#NULL!		0	#NULL!	#NULL!	#NULL!	#NULL!	#NULL!	#NULL!	#NULL!	#NULL!	#NULL!	#NULL!	#NULL!	#NULL!	#NULL!	#NULL!	#NULL!
63	5	1	0	2	#NULL!	#NULL!		8	#NULL!	#NULL!	#NULL!		#NULL!		#NULL!		0	#NULL!	#NULL!		3		#NULL!		0	0	#NULL!	#NULL!		4	Zou ook belangrijk kunnen zijn als prodictiviteit wordt gezien als mate van kunnen bewegen	#NULL!		0	#NULL!	#NULL!	#NULL!	#NULL!	#NULL!	#NULL!	#NULL!	#NULL!	#NULL!	#NULL!	#NULL!	#NULL!	#NULL!	#NULL!	#NULL!
65	6	1	0	2	#NULL!	#NULL!		2	#NULL!	#NULL!	#NULL!		#NULL!		#NULL!		1	2	1		#NULL!		1		0	1	2	1		#NULL!		2		0	#NULL!	#NULL!	#NULL!	#NULL!	#NULL!	#NULL!	#NULL!	#NULL!	#NULL!	#NULL!	#NULL!	#NULL!	#NULL!	#NULL!	#NULL!
57	5	1	0	2	#NULL!	#NULL!		5	#NULL!	#NULL!	#NULL!		#NULL!		#NULL!		0	#NULL!	#NULL!		3		#NULL!		0	0	#NULL!	#NULL!		1		#NULL!		1	3	2	0	0	1	0	1	0	0	0	0	#NULL!	#NULL!	2	#NULL!
65	6	1	0	2	#NULL!	#NULL!		3	#NULL!	#NULL!	#NULL!		#NULL!		#NULL!		0	#NULL!	#NULL!		3		#NULL!		0	0	#NULL!	#NULL!		3		#NULL!		1	1	1	#NULL!	#NULL!	#NULL!	#NULL!	#NULL!	#NULL!	#NULL!	#NULL!	#NULL!	#NULL!	#NULL!	#NULL!	#NULL!
50	4	1	0	2	#NULL!	#NULL!		7	#NULL!	#NULL!	#NULL!		#NULL!		#NULL!		0	#NULL!	#NULL!		3		#NULL!		1	0	#NULL!	#NULL!		3		#NULL!		0	#NULL!	#NULL!	#NULL!	#NULL!	#NULL!	#NULL!	#NULL!	#NULL!	#NULL!	#NULL!	#NULL!	#NULL!	#NULL!	#NULL!	#NULL!
67	6	1	0	2	#NULL!	#NULL!		7	#NULL!	#NULL!	#NULL!		#NULL!		#NULL!		0	#NULL!	#NULL!		2		#NULL!		0	0	#NULL!	#NULL!		2		#NULL!		1	1	3	0	0	0	0	1	1	0	0	0	#NULL!	#NULL!	#NULL!	#NULL!
50	4	2	#NULL!		#NULL!	#NULL!		7	#NULL!	#NULL!	#NULL!		#NULL!		#NULL!		0	#NULL!	#NULL!		1		#NULL!		0	0	#NULL!	#NULL!		3		#NULL!		1	2	1	#NULL!	#NULL!	#NULL!	#NULL!	#NULL!	#NULL!	#NULL!	#NULL!	#NULL!	#NULL!	#NULL!	#NULL!	#NULL!
72	6	1	0	3	#NULL!	#NULL!		7	#NULL!	#NULL!	#NULL!		#NULL!		#NULL!		0	#NULL!	#NULL!		3		#NULL!		1	0	#NULL!	#NULL!		2		#NULL!		0	#NULL!	#NULL!	#NULL!	#NULL!	#NULL!	#NULL!	#NULL!	#NULL!	#NULL!	#NULL!	#NULL!	#NULL!	#NULL!	#NULL!	#NULL!
64	5	1	0	2	#NULL!	#NULL!		5	#NULL!	#NULL!	#NULL!		#NULL!		#NULL!		1	1	1		#NULL!		2		0	0	#NULL!	#NULL!		3		#NULL!		1	1	3	0	0	0	0	0	1	0	0	0	#NULL!	#NULL!	#NULL!	#NULL!
64	5	1	0	3	#NULL!	#NULL!		4	#NULL!	#NULL!	#NULL!		#NULL!		#NULL!		0	#NULL!	#NULL!		4	Met een kwaliteit van 50 is vrije tijd niet erg belangrijk.	#NULL!		1	0	#NULL!	#NULL!		4	Met een kwaliteit van leven van 50 ben ik sowieso niet erg productief.	#NULL!		0	#NULL!	#NULL!	#NULL!	#NULL!	#NULL!	#NULL!	#NULL!	#NULL!	#NULL!	#NULL!	#NULL!	#NULL!	#NULL!	#NULL!	#NULL!
66	6	1	0	1	#NULL!	#NULL!		4	#NULL!	#NULL!	#NULL!		#NULL!		#NULL!		0	#NULL!	#NULL!		4	ik zou niet meer willen leven	#NULL!		1	0	#NULL!	#NULL!		4	ik zou niet meer willen leven	#NULL!		0	#NULL!	#NULL!	#NULL!	#NULL!	#NULL!	#NULL!	#NULL!	#NULL!	#NULL!	#NULL!	#NULL!	#NULL!	#NULL!	#NULL!	#NULL!
67	6	1	0	2	#NULL!	#NULL!		3	#NULL!	#NULL!	#NULL!		#NULL!		#NULL!		0	#NULL!	#NULL!		3		#NULL!		1	0	#NULL!	#NULL!		3		#NULL!		0	#NULL!	#NULL!	#NULL!	#NULL!	#NULL!	#NULL!	#NULL!	#NULL!	#NULL!	#NULL!	#NULL!	#NULL!	#NULL!	#NULL!	#NULL!
48	4	2	#NULL!		#NULL!	#NULL!		5	#NULL!	#NULL!	#NULL!		#NULL!		#NULL!		0	#NULL!	#NULL!		3		#NULL!		0	0	#NULL!	#NULL!		1		#NULL!		1	3	1	#NULL!	#NULL!	#NULL!	#NULL!	#NULL!	#NULL!	#NULL!	#NULL!	#NULL!	#NULL!	#NULL!	#NULL!	#NULL!
70	6	1	0	2	#NULL!	#NULL!		3	#NULL!	#NULL!	#NULL!		#NULL!		#NULL!		1	2	2		#NULL!		2		0	0	#NULL!	#NULL!		2		#NULL!		0	#NULL!	#NULL!	#NULL!	#NULL!	#NULL!	#NULL!	#NULL!	#NULL!	#NULL!	#NULL!	#NULL!	#NULL!	#NULL!	#NULL!	#NULL!
25	2	1	1	4	#NULL!	#NULL!		6	#NULL!	#NULL!	#NULL!		#NULL!		#NULL!		0	#NULL!	#NULL!		3		#NULL!		0	1	1	1		#NULL!		1		0	#NULL!	#NULL!	#NULL!	#NULL!	#NULL!	#NULL!	#NULL!	#NULL!	#NULL!	#NULL!	#NULL!	#NULL!	#NULL!	#NULL!	#NULL!
74	6	1	0	2	#NULL!	#NULL!		8	#NULL!	#NULL!	#NULL!		#NULL!		#NULL!		0	#NULL!	#NULL!		2		#NULL!		1	0	#NULL!	#NULL!		2		#NULL!		0	#NULL!	#NULL!	#NULL!	#NULL!	#NULL!	#NULL!	#NULL!	#NULL!	#NULL!	#NULL!	#NULL!	#NULL!	#NULL!	#NULL!	#NULL!
45	4	1	1	3	#NULL!	#NULL!		6	#NULL!	#NULL!	#NULL!		#NULL!		#NULL!		0	#NULL!	#NULL!		1		#NULL!		1	0	#NULL!	#NULL!		3		#NULL!		0	#NULL!	#NULL!	#NULL!	#NULL!	#NULL!	#NULL!	#NULL!	#NULL!	#NULL!	#NULL!	#NULL!	#NULL!	#NULL!	#NULL!	#NULL!
65	6	2	#NULL!		#NULL!	#NULL!		5	#NULL!	#NULL!	#NULL!		#NULL!		#NULL!		1	2	2		#NULL!		2		0	0	#NULL!	#NULL!		3		#NULL!		1	2	1	#NULL!	#NULL!	#NULL!	#NULL!	#NULL!	#NULL!	#NULL!	#NULL!	#NULL!	#NULL!	#NULL!	#NULL!	#NULL!
44	3	1	2	2	#NULL!	#NULL!		4	#NULL!	#NULL!	#NULL!		#NULL!		#NULL!		0	#NULL!	#NULL!		2		#NULL!		0	1	1	2		#NULL!		2		0	#NULL!	#NULL!	#NULL!	#NULL!	#NULL!	#NULL!	#NULL!	#NULL!	#NULL!	#NULL!	#NULL!	#NULL!	#NULL!	#NULL!	#NULL!
63	5	1	0	1	#NULL!	#NULL!		5	#NULL!	#NULL!	#NULL!		#NULL!		#NULL!		0	#NULL!	#NULL!		3		#NULL!		1	0	#NULL!	#NULL!		3		#NULL!		0	#NULL!	#NULL!	#NULL!	#NULL!	#NULL!	#NULL!	#NULL!	#NULL!	#NULL!	#NULL!	#NULL!	#NULL!	#NULL!	#NULL!	#NULL!
23	1	2	#NULL!		#NULL!	#NULL!		7	#NULL!	#NULL!	#NULL!		#NULL!		#NULL!		1	2	2		#NULL!		1		0	0	#NULL!	#NULL!		1		#NULL!		0	#NULL!	#NULL!	#NULL!	#NULL!	#NULL!	#NULL!	#NULL!	#NULL!	#NULL!	#NULL!	#NULL!	#NULL!	#NULL!	#NULL!	#NULL!
39	3	2	#NULL!		#NULL!	#NULL!		5	#NULL!	#NULL!	#NULL!		#NULL!		#NULL!		0	#NULL!	#NULL!		1		#NULL!		1	0	#NULL!	#NULL!		3		#NULL!		0	#NULL!	#NULL!	#NULL!	#NULL!	#NULL!	#NULL!	#NULL!	#NULL!	#NULL!	#NULL!	#NULL!	#NULL!	#NULL!	#NULL!	#NULL!
68	6	1	0	2	#NULL!	#NULL!		5	#NULL!	#NULL!	#NULL!		#NULL!		#NULL!		0	#NULL!	#NULL!		3		#NULL!		0	0	#NULL!	#NULL!		3		#NULL!		1	2	4	1	0	0	0	0	1	0	0	0	2	#NULL!	#NULL!	#NULL!
21	1	2	#NULL!		#NULL!	#NULL!		5	#NULL!	#NULL!	#NULL!		#NULL!		#NULL!		0	#NULL!	#NULL!		3		#NULL!		0	1	3	1		#NULL!		1		0	#NULL!	#NULL!	#NULL!	#NULL!	#NULL!	#NULL!	#NULL!	#NULL!	#NULL!	#NULL!	#NULL!	#NULL!	#NULL!	#NULL!	#NULL!
67	6	2	#NULL!		#NULL!	#NULL!		6	#NULL!	#NULL!	#NULL!		#NULL!		#NULL!		0	#NULL!	#NULL!		3		#NULL!		1	0	#NULL!	#NULL!		3		#NULL!		0	#NULL!	#NULL!	#NULL!	#NULL!	#NULL!	#NULL!	#NULL!	#NULL!	#NULL!	#NULL!	#NULL!	#NULL!	#NULL!	#NULL!	#NULL!
64	5	1	0	2	#NULL!	#NULL!		7	#NULL!	#NULL!	#NULL!		#NULL!		#NULL!		1	2	2		#NULL!		2		0	1	2	2		#NULL!		2		1	2	2	1	0	0	1	0	1	1	1	0	1	#NULL!	#NULL!	1
50	4	1	0	2	#NULL!	#NULL!		6	#NULL!	#NULL!	#NULL!		#NULL!		#NULL!		1	2	1		#NULL!		2		0	0	#NULL!	#NULL!		2		#NULL!		1	1	3	1	0	1	1	1	1	1	1	0	1	#NULL!	2	2
60	5	1	0	2	#NULL!	#NULL!		4	#NULL!	#NULL!	#NULL!		#NULL!		#NULL!		0	#NULL!	#NULL!		4	heb vrije tijd genoeg	#NULL!		1	0	#NULL!	#NULL!		3		#NULL!		0	#NULL!	#NULL!	#NULL!	#NULL!	#NULL!	#NULL!	#NULL!	#NULL!	#NULL!	#NULL!	#NULL!	#NULL!	#NULL!	#NULL!	#NULL!
66	6	1	0	1	#NULL!	#NULL!		7	#NULL!	#NULL!	#NULL!		#NULL!		#NULL!		0	#NULL!	#NULL!		4	Ik werk niet meer	#NULL!		1	0	#NULL!	#NULL!		4	Ik werk niet meer	#NULL!		0	#NULL!	#NULL!	#NULL!	#NULL!	#NULL!	#NULL!	#NULL!	#NULL!	#NULL!	#NULL!	#NULL!	#NULL!	#NULL!	#NULL!	#NULL!
51	4	1	0	2	#NULL!	#NULL!		7	#NULL!	#NULL!	#NULL!		#NULL!		#NULL!		0	#NULL!	#NULL!		2		#NULL!		1	0	#NULL!	#NULL!		2		#NULL!		0	#NULL!	#NULL!	#NULL!	#NULL!	#NULL!	#NULL!	#NULL!	#NULL!	#NULL!	#NULL!	#NULL!	#NULL!	#NULL!	#NULL!	#NULL!
43	3	2	#NULL!		#NULL!	#NULL!		3	#NULL!	#NULL!	#NULL!		#NULL!		#NULL!		1	1	1		#NULL!		2		0	0	#NULL!	#NULL!		1		#NULL!		0	#NULL!	#NULL!	#NULL!	#NULL!	#NULL!	#NULL!	#NULL!	#NULL!	#NULL!	#NULL!	#NULL!	#NULL!	#NULL!	#NULL!	#NULL!
49	4	1	0	1	#NULL!	#NULL!		3	#NULL!	#NULL!	#NULL!		#NULL!		#NULL!		1	1	1		#NULL!		2		0	0	#NULL!	#NULL!		3		#NULL!		0	#NULL!	#NULL!	#NULL!	#NULL!	#NULL!	#NULL!	#NULL!	#NULL!	#NULL!	#NULL!	#NULL!	#NULL!	#NULL!	#NULL!	#NULL!
20	1	2	#NULL!		#NULL!	#NULL!		7	#NULL!	#NULL!	#NULL!		#NULL!		#NULL!		1	2	1		#NULL!		2		0	1	1	2		#NULL!		2		0	#NULL!	#NULL!	#NULL!	#NULL!	#NULL!	#NULL!	#NULL!	#NULL!	#NULL!	#NULL!	#NULL!	#NULL!	#NULL!	#NULL!	#NULL!
61	5	2	#NULL!		#NULL!	#NULL!		5	#NULL!	#NULL!	#NULL!		#NULL!		#NULL!		1	3	2		#NULL!		3		0	0	#NULL!	#NULL!		2		#NULL!		1	3	3	0	0	0	0	1	1	0	1	0	#NULL!	#NULL!	#NULL!	#NULL!
22	1	2	#NULL!		#NULL!	#NULL!		7	#NULL!	#NULL!	#NULL!		#NULL!		#NULL!		0	#NULL!	#NULL!		1		#NULL!		0	0	#NULL!	#NULL!		3		#NULL!		0	#NULL!	#NULL!	#NULL!	#NULL!	#NULL!	#NULL!	#NULL!	#NULL!	#NULL!	#NULL!	#NULL!	#NULL!	#NULL!	#NULL!	#NULL!
39	3	2	#NULL!		#NULL!	#NULL!		4	#NULL!	#NULL!	#NULL!		#NULL!		#NULL!		0	#NULL!	#NULL!		3		#NULL!		0	0	#NULL!	#NULL!		1		#NULL!		1	2	4	1	0	1	0	0	1	0	0	0	2	#NULL!	2	#NULL!
57	5	1	1	2	#NULL!	#NULL!		3	#NULL!	#NULL!	#NULL!		#NULL!		#NULL!		1	2	1		#NULL!		2		0	1	2	1		#NULL!		1		0	#NULL!	#NULL!	#NULL!	#NULL!	#NULL!	#NULL!	#NULL!	#NULL!	#NULL!	#NULL!	#NULL!	#NULL!	#NULL!	#NULL!	#NULL!
35	3	2	#NULL!		#NULL!	#NULL!		6	#NULL!	#NULL!	#NULL!		#NULL!		#NULL!		0	#NULL!	#NULL!		3		#NULL!		0	0	#NULL!	#NULL!		2		#NULL!		1	2	1	#NULL!	#NULL!	#NULL!	#NULL!	#NULL!	#NULL!	#NULL!	#NULL!	#NULL!	#NULL!	#NULL!	#NULL!	#NULL!
75	6	1	0	2	#NULL!	#NULL!		3	#NULL!	#NULL!	#NULL!		#NULL!		#NULL!		0	#NULL!	#NULL!		3		#NULL!		0	0	#NULL!	#NULL!		3		#NULL!		1	2	1	#NULL!	#NULL!	#NULL!	#NULL!	#NULL!	#NULL!	#NULL!	#NULL!	#NULL!	#NULL!	#NULL!	#NULL!	#NULL!
42	3	2	#NULL!		#NULL!	#NULL!		4	#NULL!	#NULL!	#NULL!		#NULL!		#NULL!		1	1	1		#NULL!		1		0	1	2	2		#NULL!		2		1	1	1	#NULL!	#NULL!	#NULL!	#NULL!	#NULL!	#NULL!	#NULL!	#NULL!	#NULL!	#NULL!	#NULL!	#NULL!	#NULL!
59	5	1	0	3	#NULL!	#NULL!		4	#NULL!	#NULL!	#NULL!		#NULL!		#NULL!		0	#NULL!	#NULL!		4	Zoveel vrije tijd heb je niet met ouder worden.	#NULL!		1	0	#NULL!	#NULL!		4	Naar mate je ouder wordt val je dan onder risico groep betreft zorg van medicijnen.	#NULL!		0	#NULL!	#NULL!	#NULL!	#NULL!	#NULL!	#NULL!	#NULL!	#NULL!	#NULL!	#NULL!	#NULL!	#NULL!	#NULL!	#NULL!	#NULL!
68	6	1	0	2	#NULL!	#NULL!		7	#NULL!	#NULL!	#NULL!		#NULL!		#NULL!		0	#NULL!	#NULL!		3		#NULL!		1	0	#NULL!	#NULL!		3		#NULL!		0	#NULL!	#NULL!	#NULL!	#NULL!	#NULL!	#NULL!	#NULL!	#NULL!	#NULL!	#NULL!	#NULL!	#NULL!	#NULL!	#NULL!	#NULL!
65	6	2	#NULL!		#NULL!	#NULL!		3	#NULL!	#NULL!	#NULL!		#NULL!		#NULL!		0	#NULL!	#NULL!		3		#NULL!		0	0	#NULL!	#NULL!		4	ik ben niet meer productief	#NULL!		1	3	3	0	0	0	1	0	1	1	0	0	#NULL!	#NULL!	#NULL!	1
55	5	2	#NULL!		#NULL!	#NULL!		5	#NULL!	#NULL!	#NULL!		#NULL!		#NULL!		1	2	1		#NULL!		1		0	0	#NULL!	#NULL!		3		#NULL!		0	#NULL!	#NULL!	#NULL!	#NULL!	#NULL!	#NULL!	#NULL!	#NULL!	#NULL!	#NULL!	#NULL!	#NULL!	#NULL!	#NULL!	#NULL!
32	2	2	#NULL!		#NULL!	#NULL!		5	#NULL!	#NULL!	#NULL!		#NULL!		#NULL!		0	#NULL!	#NULL!		1		#NULL!		0	0	#NULL!	#NULL!		1		#NULL!		1	3	1	#NULL!	#NULL!	#NULL!	#NULL!	#NULL!	#NULL!	#NULL!	#NULL!	#NULL!	#NULL!	#NULL!	#NULL!	#NULL!
33	2	2	#NULL!		#NULL!	#NULL!		7	#NULL!	#NULL!	#NULL!		#NULL!		#NULL!		1	2	2		#NULL!		2		0	0	#NULL!	#NULL!		2		#NULL!		1	1	1	#NULL!	#NULL!	#NULL!	#NULL!	#NULL!	#NULL!	#NULL!	#NULL!	#NULL!	#NULL!	#NULL!	#NULL!	#NULL!
42	3	1	3	3	#NULL!	#NULL!		7	#NULL!	#NULL!	#NULL!		#NULL!		#NULL!		0	#NULL!	#NULL!		1		#NULL!		0	1	2	2		#NULL!		2		0	#NULL!	#NULL!	#NULL!	#NULL!	#NULL!	#NULL!	#NULL!	#NULL!	#NULL!	#NULL!	#NULL!	#NULL!	#NULL!	#NULL!	#NULL!
53	4	2	#NULL!		#NULL!	#NULL!		7	#NULL!	#NULL!	#NULL!		#NULL!		#NULL!		0	#NULL!	#NULL!		4	bij minder nut heeft vrije tijd ook minder zin	#NULL!		0	0	#NULL!	#NULL!		2		#NULL!		0	#NULL!	#NULL!	#NULL!	#NULL!	#NULL!	#NULL!	#NULL!	#NULL!	#NULL!	#NULL!	#NULL!	#NULL!	#NULL!	#NULL!	#NULL!
26	2	2	#NULL!		#NULL!	#NULL!		7	#NULL!	#NULL!	#NULL!		#NULL!		#NULL!		0	#NULL!	#NULL!		2		#NULL!		0	1	2	1		#NULL!		2		0	#NULL!	#NULL!	#NULL!	#NULL!	#NULL!	#NULL!	#NULL!	#NULL!	#NULL!	#NULL!	#NULL!	#NULL!	#NULL!	#NULL!	#NULL!
45	4	2	#NULL!		#NULL!	#NULL!		5	#NULL!	#NULL!	#NULL!		#NULL!		#NULL!		0	#NULL!	#NULL!		2		#NULL!		0	0	#NULL!	#NULL!		2		#NULL!		0	#NULL!	#NULL!	#NULL!	#NULL!	#NULL!	#NULL!	#NULL!	#NULL!	#NULL!	#NULL!	#NULL!	#NULL!	#NULL!	#NULL!	#NULL!
59	5	2	#NULL!		#NULL!	#NULL!		6	#NULL!	#NULL!	#NULL!		#NULL!		#NULL!		1	2	2		#NULL!		2		0	0	#NULL!	#NULL!		4	Ik zit al in de WAO (psychisch), dus werk ik toch al niet meer.	#NULL!		0	#NULL!	#NULL!	#NULL!	#NULL!	#NULL!	#NULL!	#NULL!	#NULL!	#NULL!	#NULL!	#NULL!	#NULL!	#NULL!	#NULL!	#NULL!
54	4	1	0	2	#NULL!	#NULL!		7	#NULL!	#NULL!	#NULL!		#NULL!		#NULL!		1	2	1		#NULL!		2		0	0	#NULL!	#NULL!		3		#NULL!		1	2	1	#NULL!	#NULL!	#NULL!	#NULL!	#NULL!	#NULL!	#NULL!	#NULL!	#NULL!	#NULL!	#NULL!	#NULL!	#NULL!
52	4	2	#NULL!		#NULL!	#NULL!		7	#NULL!	#NULL!	#NULL!		#NULL!		#NULL!		0	#NULL!	#NULL!		3		#NULL!		1	0	#NULL!	#NULL!		3		#NULL!		0	#NULL!	#NULL!	#NULL!	#NULL!	#NULL!	#NULL!	#NULL!	#NULL!	#NULL!	#NULL!	#NULL!	#NULL!	#NULL!	#NULL!	#NULL!
59	5	1	0	2	#NULL!	#NULL!		6	#NULL!	#NULL!	#NULL!		#NULL!		#NULL!		0	#NULL!	#NULL!		4	Ben al volledig arbeidsongeschikt. Heb genoeg tijd	#NULL!		0	1	3	3		#NULL!		2		0	#NULL!	#NULL!	#NULL!	#NULL!	#NULL!	#NULL!	#NULL!	#NULL!	#NULL!	#NULL!	#NULL!	#NULL!	#NULL!	#NULL!	#NULL!
34	2	2	#NULL!		#NULL!	#NULL!		5	#NULL!	#NULL!	#NULL!		#NULL!		#NULL!		1	1	1		#NULL!		1		0	0	#NULL!	#NULL!		4	voor 4 maanden extra is productiviteit zinloos	#NULL!		0	#NULL!	#NULL!	#NULL!	#NULL!	#NULL!	#NULL!	#NULL!	#NULL!	#NULL!	#NULL!	#NULL!	#NULL!	#NULL!	#NULL!	#NULL!
25	2	2	#NULL!		#NULL!	#NULL!		5	#NULL!	#NULL!	#NULL!		#NULL!		#NULL!		0	#NULL!	#NULL!		2		#NULL!		0	1	2	2		#NULL!		2		0	#NULL!	#NULL!	#NULL!	#NULL!	#NULL!	#NULL!	#NULL!	#NULL!	#NULL!	#NULL!	#NULL!	#NULL!	#NULL!	#NULL!	#NULL!
52	4	1	1	2	#NULL!	#NULL!		6	#NULL!	#NULL!	#NULL!		#NULL!		#NULL!		0	#NULL!	#NULL!		3		#NULL!		0	0	#NULL!	#NULL!		3		#NULL!		0	#NULL!	#NULL!	#NULL!	#NULL!	#NULL!	#NULL!	#NULL!	#NULL!	#NULL!	#NULL!	#NULL!	#NULL!	#NULL!	#NULL!	#NULL!
45	4	1	2	2	#NULL!	#NULL!		7	#NULL!	#NULL!	#NULL!		#NULL!		#NULL!		0	#NULL!	#NULL!		3		#NULL!		1	0	#NULL!	#NULL!		1		#NULL!		0	#NULL!	#NULL!	#NULL!	#NULL!	#NULL!	#NULL!	#NULL!	#NULL!	#NULL!	#NULL!	#NULL!	#NULL!	#NULL!	#NULL!	#NULL!
46	4	1	0	2	#NULL!	#NULL!		3	#NULL!	#NULL!	#NULL!		#NULL!		#NULL!		0	#NULL!	#NULL!		1		#NULL!		0	0	#NULL!	#NULL!		3		#NULL!		1	2	1	#NULL!	#NULL!	#NULL!	#NULL!	#NULL!	#NULL!	#NULL!	#NULL!	#NULL!	#NULL!	#NULL!	#NULL!	#NULL!
28	2	1	2	2	#NULL!	#NULL!		5	#NULL!	#NULL!	#NULL!		#NULL!		#NULL!		0	#NULL!	#NULL!		1		#NULL!		0	0	#NULL!	#NULL!		1		#NULL!		1	2	3	0	0	0	0	0	0	0	0	1	#NULL!	#NULL!	#NULL!	#NULL!
67	6	2	#NULL!		#NULL!	#NULL!		4	#NULL!	#NULL!	#NULL!		#NULL!		#NULL!		0	#NULL!	#NULL!		2		#NULL!		1	0	#NULL!	#NULL!		1		#NULL!		0	#NULL!	#NULL!	#NULL!	#NULL!	#NULL!	#NULL!	#NULL!	#NULL!	#NULL!	#NULL!	#NULL!	#NULL!	#NULL!	#NULL!	#NULL!
69	6	1	0	1	#NULL!	#NULL!		7	#NULL!	#NULL!	#NULL!		#NULL!		#NULL!		0	#NULL!	#NULL!		3		#NULL!		0	0	#NULL!	#NULL!		3		#NULL!		1	2	2	1	0	0	0	0	1	0	0	0	1	#NULL!	#NULL!	#NULL!
65	6	1	0	1	#NULL!	#NULL!		7	#NULL!	#NULL!	#NULL!		#NULL!		#NULL!		0	#NULL!	#NULL!		4	bij levenskwaliteit van 25 denk ik dat "vrije tijd" overmatig aanwezig zal zijn.	#NULL!		1	0	#NULL!	#NULL!		2		#NULL!		0	#NULL!	#NULL!	#NULL!	#NULL!	#NULL!	#NULL!	#NULL!	#NULL!	#NULL!	#NULL!	#NULL!	#NULL!	#NULL!	#NULL!	#NULL!
49	4	2	#NULL!		#NULL!	#NULL!		6	#NULL!	#NULL!	#NULL!		#NULL!		#NULL!		1	2	2		#NULL!		2		0	1	2	1		#NULL!		2		1	2	3	0	0	0	1	1	1	1	1	0	#NULL!	#NULL!	#NULL!	2
68	6	1	0	2	#NULL!	#NULL!		7	#NULL!	#NULL!	#NULL!		#NULL!		#NULL!		1	2	2		#NULL!		2		0	0	#NULL!	#NULL!		1		#NULL!		1	2	2	0	0	0	0	0	1	0	1	0	#NULL!	#NULL!	#NULL!	#NULL!
70	6	1	0	2	#NULL!	#NULL!		2	#NULL!	#NULL!	#NULL!		#NULL!		#NULL!		0	#NULL!	#NULL!		3		#NULL!		0	0	#NULL!	#NULL!		2		#NULL!		1	1	1	#NULL!	#NULL!	#NULL!	#NULL!	#NULL!	#NULL!	#NULL!	#NULL!	#NULL!	#NULL!	#NULL!	#NULL!	#NULL!
21	1	1	1	1	#NULL!	#NULL!		5	#NULL!	#NULL!	#NULL!		#NULL!		#NULL!		0	#NULL!	#NULL!		2		#NULL!		0	0	#NULL!	#NULL!		1		#NULL!		1	3	2	0	1	0	0	0	0	0	1	0	#NULL!	2	#NULL!	#NULL!
63	5	1	0	1	#NULL!	#NULL!		5	#NULL!	#NULL!	#NULL!		#NULL!		#NULL!		0	#NULL!	#NULL!		3		#NULL!		1	0	#NULL!	#NULL!		2		#NULL!		0	#NULL!	#NULL!	#NULL!	#NULL!	#NULL!	#NULL!	#NULL!	#NULL!	#NULL!	#NULL!	#NULL!	#NULL!	#NULL!	#NULL!	#NULL!
45	4	1	0	2	#NULL!	#NULL!		6	#NULL!	#NULL!	#NULL!		#NULL!		#NULL!		0	#NULL!	#NULL!		2		#NULL!		0	1	2	1		#NULL!		1		1	2	1	#NULL!	#NULL!	#NULL!	#NULL!	#NULL!	#NULL!	#NULL!	#NULL!	#NULL!	#NULL!	#NULL!	#NULL!	#NULL!
41	3	1	2	2	#NULL!	#NULL!		5	#NULL!	#NULL!	#NULL!		#NULL!		#NULL!		0	#NULL!	#NULL!		3		#NULL!		1	0	#NULL!	#NULL!		3		#NULL!		0	#NULL!	#NULL!	#NULL!	#NULL!	#NULL!	#NULL!	#NULL!	#NULL!	#NULL!	#NULL!	#NULL!	#NULL!	#NULL!	#NULL!	#NULL!
33	2	2	#NULL!		#NULL!	#NULL!		8	#NULL!	#NULL!	#NULL!		#NULL!		#NULL!		0	#NULL!	#NULL!		2		#NULL!		0	0	#NULL!	#NULL!		3		#NULL!		1	2	4	1	0	0	0	0	1	1	1	0	1	#NULL!	#NULL!	#NULL!
62	5	1	0	3	#NULL!	#NULL!		7	#NULL!	#NULL!	#NULL!		#NULL!		#NULL!		0	#NULL!	#NULL!		3		#NULL!		0	0	#NULL!	#NULL!		1		#NULL!		1	2	1	#NULL!	#NULL!	#NULL!	#NULL!	#NULL!	#NULL!	#NULL!	#NULL!	#NULL!	#NULL!	#NULL!	#NULL!	#NULL!
32	2	1	2	2	#NULL!	#NULL!		7	#NULL!	#NULL!	#NULL!		#NULL!		#NULL!		1	2	2		#NULL!		2		0	1	2	2		#NULL!		2		0	#NULL!	#NULL!	#NULL!	#NULL!	#NULL!	#NULL!	#NULL!	#NULL!	#NULL!	#NULL!	#NULL!	#NULL!	#NULL!	#NULL!	#NULL!
26	2	2	#NULL!		#NULL!	#NULL!		7	#NULL!	#NULL!	#NULL!		#NULL!		#NULL!		0	#NULL!	#NULL!		3		#NULL!		0	0	#NULL!	#NULL!		3		#NULL!		1	1	3	0	0	0	0	0	1	0	1	0	#NULL!	#NULL!	#NULL!	#NULL!
67	6	1	0	2	#NULL!	#NULL!		7	#NULL!	#NULL!	#NULL!		#NULL!		#NULL!		0	#NULL!	#NULL!		1		#NULL!		1	0	#NULL!	#NULL!		3		#NULL!		0	#NULL!	#NULL!	#NULL!	#NULL!	#NULL!	#NULL!	#NULL!	#NULL!	#NULL!	#NULL!	#NULL!	#NULL!	#NULL!	#NULL!	#NULL!
53	4	1	1	1	#NULL!	#NULL!		3	#NULL!	#NULL!	#NULL!		#NULL!		#NULL!		0	#NULL!	#NULL!		3		#NULL!		0	0	#NULL!	#NULL!		3		#NULL!		1	3	4	1	0	0	0	0	1	0	0	0	1	#NULL!	#NULL!	#NULL!
67	6	2	#NULL!		#NULL!	#NULL!		7	#NULL!	#NULL!	#NULL!		#NULL!		#NULL!		0	#NULL!	#NULL!		2		#NULL!		0	1	2	2		#NULL!		2		0	#NULL!	#NULL!	#NULL!	#NULL!	#NULL!	#NULL!	#NULL!	#NULL!	#NULL!	#NULL!	#NULL!	#NULL!	#NULL!	#NULL!	#NULL!
33	2	2	#NULL!		#NULL!	#NULL!		7	#NULL!	#NULL!	#NULL!		#NULL!		#NULL!		0	#NULL!	#NULL!		1		#NULL!		0	0	#NULL!	#NULL!		1		#NULL!		0	#NULL!	#NULL!	#NULL!	#NULL!	#NULL!	#NULL!	#NULL!	#NULL!	#NULL!	#NULL!	#NULL!	#NULL!	#NULL!	#NULL!	#NULL!
34	2	1	2	2	#NULL!	#NULL!		5	#NULL!	#NULL!	#NULL!		#NULL!		#NULL!		1	2	2		#NULL!		2		0	1	2	3		#NULL!		2		0	#NULL!	#NULL!	#NULL!	#NULL!	#NULL!	#NULL!	#NULL!	#NULL!	#NULL!	#NULL!	#NULL!	#NULL!	#NULL!	#NULL!	#NULL!
50	4	1	2	2	#NULL!	#NULL!		6	#NULL!	#NULL!	#NULL!		#NULL!		#NULL!		0	#NULL!	#NULL!		4	ik zie geen beperkingen	#NULL!		0	1	2	2		#NULL!		2		1	3	4	0	0	0	0	0	1	0	1	1	#NULL!	#NULL!	#NULL!	#NULL!
35	3	1	2	2	#NULL!	#NULL!		5	#NULL!	#NULL!	#NULL!		#NULL!		#NULL!		1	2	2		#NULL!		3		0	1	2	1		#NULL!		3		0	#NULL!	#NULL!	#NULL!	#NULL!	#NULL!	#NULL!	#NULL!	#NULL!	#NULL!	#NULL!	#NULL!	#NULL!	#NULL!	#NULL!	#NULL!
60	5	2	#NULL!		#NULL!	#NULL!		5	#NULL!	#NULL!	#NULL!		#NULL!		#NULL!		0	#NULL!	#NULL!		4	doordat ik met pensioen ben heb ik vrije tijd genoeg	#NULL!		0	0	#NULL!	#NULL!		4	ik ben uit het werk en hoef dus niet meer heel erg productief te zijn	#NULL!		1	3	3	1	0	0	1	0	1	0	0	0	1	#NULL!	#NULL!	1
28	2	1	2	2	#NULL!	#NULL!		7	#NULL!	#NULL!	#NULL!		#NULL!		#NULL!		0	#NULL!	#NULL!		3		#NULL!		0	1	2	2		#NULL!		1		1	2	1	#NULL!	#NULL!	#NULL!	#NULL!	#NULL!	#NULL!	#NULL!	#NULL!	#NULL!	#NULL!	#NULL!	#NULL!	#NULL!
66	6	1	0	5	#NULL!	#NULL!		5	#NULL!	#NULL!	#NULL!		#NULL!		#NULL!		0	#NULL!	#NULL!		3		#NULL!		1	0	#NULL!	#NULL!		3		#NULL!		0	#NULL!	#NULL!	#NULL!	#NULL!	#NULL!	#NULL!	#NULL!	#NULL!	#NULL!	#NULL!	#NULL!	#NULL!	#NULL!	#NULL!	#NULL!
55	5	1	0	2	#NULL!	#NULL!		6	#NULL!	#NULL!	#NULL!		#NULL!		#NULL!		0	#NULL!	#NULL!		3		#NULL!		0	0	#NULL!	#NULL!		3		#NULL!		1	1	1	#NULL!	#NULL!	#NULL!	#NULL!	#NULL!	#NULL!	#NULL!	#NULL!	#NULL!	#NULL!	#NULL!	#NULL!	#NULL!
24	1	2	#NULL!		#NULL!	#NULL!		7	#NULL!	#NULL!	#NULL!		#NULL!		#NULL!		0	#NULL!	#NULL!		3		#NULL!		0	0	#NULL!	#NULL!		1		#NULL!		1	2	3	0	0	0	0	0	1	0	0	0	#NULL!	#NULL!	#NULL!	#NULL!
55	5	2	#NULL!		#NULL!	#NULL!		5	#NULL!	#NULL!	#NULL!		#NULL!		#NULL!		0	#NULL!	#NULL!		3		#NULL!		0	1	2	1		#NULL!		2		0	#NULL!	#NULL!	#NULL!	#NULL!	#NULL!	#NULL!	#NULL!	#NULL!	#NULL!	#NULL!	#NULL!	#NULL!	#NULL!	#NULL!	#NULL!
44	3	1	2	2	#NULL!	#NULL!		7	#NULL!	#NULL!	#NULL!		#NULL!		#NULL!		1	1	1		#NULL!		1		0	0	#NULL!	#NULL!		3		#NULL!		0	#NULL!	#NULL!	#NULL!	#NULL!	#NULL!	#NULL!	#NULL!	#NULL!	#NULL!	#NULL!	#NULL!	#NULL!	#NULL!	#NULL!	#NULL!
31	2	2	#NULL!		#NULL!	#NULL!		8	#NULL!	#NULL!	#NULL!		#NULL!		#NULL!		1	2	2		#NULL!		2		0	0	#NULL!	#NULL!		1		#NULL!		0	#NULL!	#NULL!	#NULL!	#NULL!	#NULL!	#NULL!	#NULL!	#NULL!	#NULL!	#NULL!	#NULL!	#NULL!	#NULL!	#NULL!	#NULL!
68	6	1	0	2	#NULL!	#NULL!		5	#NULL!	#NULL!	#NULL!		#NULL!		#NULL!		0	#NULL!	#NULL!		1		#NULL!		0	0	#NULL!	#NULL!		3		#NULL!		0	#NULL!	#NULL!	#NULL!	#NULL!	#NULL!	#NULL!	#NULL!	#NULL!	#NULL!	#NULL!	#NULL!	#NULL!	#NULL!	#NULL!	#NULL!
38	3	2	#NULL!		#NULL!	#NULL!		3	#NULL!	#NULL!	#NULL!		#NULL!		#NULL!		0	#NULL!	#NULL!		3		#NULL!		0	1	1	1		#NULL!		1		1	1	2	1	0	1	0	1	0	1	0	0	2	#NULL!	2	#NULL!
62	5	1	0	1	#NULL!	#NULL!		4	#NULL!	#NULL!	#NULL!		#NULL!		#NULL!		0	#NULL!	#NULL!		1		#NULL!		0	1	2	2		#NULL!		1		1	2	1	#NULL!	#NULL!	#NULL!	#NULL!	#NULL!	#NULL!	#NULL!	#NULL!	#NULL!	#NULL!	#NULL!	#NULL!	#NULL!
44	3	2	#NULL!		#NULL!	#NULL!		5	#NULL!	#NULL!	#NULL!		#NULL!		#NULL!		0	#NULL!	#NULL!		3		#NULL!		1	0	#NULL!	#NULL!		3		#NULL!		0	#NULL!	#NULL!	#NULL!	#NULL!	#NULL!	#NULL!	#NULL!	#NULL!	#NULL!	#NULL!	#NULL!	#NULL!	#NULL!	#NULL!	#NULL!
67	6	1	0	2	#NULL!	#NULL!		5	#NULL!	#NULL!	#NULL!		#NULL!		#NULL!		0	#NULL!	#NULL!		4	met pensioen heb je alle tijd	#NULL!		0	0	#NULL!	#NULL!		4	ben met pensioen	#NULL!		1	3	1	#NULL!	#NULL!	#NULL!	#NULL!	#NULL!	#NULL!	#NULL!	#NULL!	#NULL!	#NULL!	#NULL!	#NULL!	#NULL!
18	1	2	#NULL!		#NULL!	#NULL!		8	#NULL!	#NULL!	#NULL!		#NULL!		#NULL!		1	2	2		#NULL!		2		0	0	#NULL!	#NULL!		4	kwaliteit van leven vind ik belangrijker dan productiviteit	#NULL!		0	#NULL!	#NULL!	#NULL!	#NULL!	#NULL!	#NULL!	#NULL!	#NULL!	#NULL!	#NULL!	#NULL!	#NULL!	#NULL!	#NULL!	#NULL!
39	3	2	#NULL!		#NULL!	#NULL!		7	#NULL!	#NULL!	#NULL!		#NULL!		#NULL!		1	3	3		#NULL!		3		0	0	#NULL!	#NULL!		1		#NULL!		0	#NULL!	#NULL!	#NULL!	#NULL!	#NULL!	#NULL!	#NULL!	#NULL!	#NULL!	#NULL!	#NULL!	#NULL!	#NULL!	#NULL!	#NULL!
50	4	2	#NULL!		#NULL!	#NULL!		8	#NULL!	#NULL!	#NULL!		#NULL!		#NULL!		1	1	3		#NULL!		3		0	0	#NULL!	#NULL!		3		#NULL!		1	1	1	#NULL!	#NULL!	#NULL!	#NULL!	#NULL!	#NULL!	#NULL!	#NULL!	#NULL!	#NULL!	#NULL!	#NULL!	#NULL!
26	2	2	#NULL!		#NULL!	#NULL!		4	#NULL!	#NULL!	#NULL!		#NULL!		#NULL!		1	2	2		#NULL!		2		0	0	#NULL!	#NULL!		2		#NULL!		0	#NULL!	#NULL!	#NULL!	#NULL!	#NULL!	#NULL!	#NULL!	#NULL!	#NULL!	#NULL!	#NULL!	#NULL!	#NULL!	#NULL!	#NULL!
35	3	1	1	1	#NULL!	#NULL!		8	#NULL!	#NULL!	#NULL!		#NULL!		#NULL!		0	#NULL!	#NULL!		3		#NULL!		0	0	#NULL!	#NULL!		3		#NULL!		1	2	3	1	0	0	0	0	1	0	1	0	1	#NULL!	#NULL!	#NULL!
69	6	1	0	2	#NULL!	#NULL!		4	#NULL!	#NULL!	#NULL!		#NULL!		#NULL!		0	#NULL!	#NULL!		1		#NULL!		0	0	#NULL!	#NULL!		2		#NULL!		1	3	1	#NULL!	#NULL!	#NULL!	#NULL!	#NULL!	#NULL!	#NULL!	#NULL!	#NULL!	#NULL!	#NULL!	#NULL!	#NULL!
19	1	1	1	2	#NULL!	#NULL!		6	#NULL!	#NULL!	#NULL!		#NULL!		#NULL!		0	#NULL!	#NULL!		3		#NULL!		0	1	2	3		#NULL!		2		1	2	2	1	1	0	1	0	1	0	1	0	1	2	#NULL!	1
23	1	2	#NULL!		#NULL!	#NULL!		6	#NULL!	#NULL!	#NULL!		#NULL!		#NULL!		1	2	1		#NULL!		2		0	0	#NULL!	#NULL!		3		#NULL!		0	#NULL!	#NULL!	#NULL!	#NULL!	#NULL!	#NULL!	#NULL!	#NULL!	#NULL!	#NULL!	#NULL!	#NULL!	#NULL!	#NULL!	#NULL!
32	2	1	2	2	#NULL!	#NULL!		8	#NULL!	#NULL!	#NULL!		#NULL!		#NULL!		0	#NULL!	#NULL!		3		#NULL!		1	0	#NULL!	#NULL!		3		#NULL!		0	#NULL!	#NULL!	#NULL!	#NULL!	#NULL!	#NULL!	#NULL!	#NULL!	#NULL!	#NULL!	#NULL!	#NULL!	#NULL!	#NULL!	#NULL!
32	2	2	#NULL!		#NULL!	#NULL!		8	#NULL!	#NULL!	#NULL!		#NULL!		#NULL!		0	#NULL!	#NULL!		1		#NULL!		0	0	#NULL!	#NULL!		3		#NULL!		0	#NULL!	#NULL!	#NULL!	#NULL!	#NULL!	#NULL!	#NULL!	#NULL!	#NULL!	#NULL!	#NULL!	#NULL!	#NULL!	#NULL!	#NULL!
49	4	1	2	2	#NULL!	#NULL!		7	#NULL!	#NULL!	#NULL!		#NULL!		#NULL!		0	#NULL!	#NULL!		2		#NULL!		1	0	#NULL!	#NULL!		2		#NULL!		0	#NULL!	#NULL!	#NULL!	#NULL!	#NULL!	#NULL!	#NULL!	#NULL!	#NULL!	#NULL!	#NULL!	#NULL!	#NULL!	#NULL!	#NULL!
63	5	2	#NULL!		#NULL!	#NULL!		4	#NULL!	#NULL!	#NULL!		#NULL!		#NULL!		0	#NULL!	#NULL!		2		#NULL!		0	0	#NULL!	#NULL!		2		#NULL!		1	2	3	1	0	0	0	0	1	0	0	0	1	#NULL!	#NULL!	#NULL!
71	6	1	0	4	#NULL!	#NULL!		6	#NULL!	#NULL!	#NULL!		#NULL!		#NULL!		1	2	1		#NULL!		1		0	0	#NULL!	#NULL!		3		#NULL!		0	#NULL!	#NULL!	#NULL!	#NULL!	#NULL!	#NULL!	#NULL!	#NULL!	#NULL!	#NULL!	#NULL!	#NULL!	#NULL!	#NULL!	#NULL!
29	2	2	#NULL!		#NULL!	#NULL!		6	#NULL!	#NULL!	#NULL!		#NULL!		#NULL!		0	#NULL!	#NULL!		4	Ik ben nu arbeidsongeschikt dus zal gelijk blijven	#NULL!		0	0	#NULL!	#NULL!		3		#NULL!		1	3	1	#NULL!	#NULL!	#NULL!	#NULL!	#NULL!	#NULL!	#NULL!	#NULL!	#NULL!	#NULL!	#NULL!	#NULL!	#NULL!
66	6	2	#NULL!		#NULL!	#NULL!		3	#NULL!	#NULL!	#NULL!		#NULL!		#NULL!		0	#NULL!	#NULL!		3		#NULL!		1	0	#NULL!	#NULL!		3		#NULL!		0	#NULL!	#NULL!	#NULL!	#NULL!	#NULL!	#NULL!	#NULL!	#NULL!	#NULL!	#NULL!	#NULL!	#NULL!	#NULL!	#NULL!	#NULL!
53	4	1	0	2	#NULL!	#NULL!		3	#NULL!	#NULL!	#NULL!		#NULL!		#NULL!		0	#NULL!	#NULL!		1		#NULL!		0	0	#NULL!	#NULL!		1		#NULL!		1	2	1	#NULL!	#NULL!	#NULL!	#NULL!	#NULL!	#NULL!	#NULL!	#NULL!	#NULL!	#NULL!	#NULL!	#NULL!	#NULL!
49	4	1	1	3	#NULL!	#NULL!		3	#NULL!	#NULL!	#NULL!		#NULL!		#NULL!		0	#NULL!	#NULL!		3		#NULL!		0	0	#NULL!	#NULL!		2		#NULL!		1	2	1	#NULL!	#NULL!	#NULL!	#NULL!	#NULL!	#NULL!	#NULL!	#NULL!	#NULL!	#NULL!	#NULL!	#NULL!	#NULL!
22	1	1	3	2	#NULL!	#NULL!		3	#NULL!	#NULL!	#NULL!		#NULL!		#NULL!		1	1	2		#NULL!		2		0	0	#NULL!	#NULL!		2		#NULL!		0	#NULL!	#NULL!	#NULL!	#NULL!	#NULL!	#NULL!	#NULL!	#NULL!	#NULL!	#NULL!	#NULL!	#NULL!	#NULL!	#NULL!	#NULL!
68	6	2	#NULL!		#NULL!	#NULL!		7	#NULL!	#NULL!	#NULL!		#NULL!		#NULL!		0	#NULL!	#NULL!		4	ik heb al veel vrije tijd	#NULL!		0	0	#NULL!	#NULL!		4	ik ben met pensioen; hoef niet meer zoveel te ondernemen	#NULL!		1	3	3	1	0	0	1	1	1	0	0	0	1	#NULL!	#NULL!	1
26	2	2	#NULL!		#NULL!	#NULL!		8	#NULL!	#NULL!	#NULL!		#NULL!		#NULL!		1	1	3		#NULL!		1		0	0	#NULL!	#NULL!		3		#NULL!		0	#NULL!	#NULL!	#NULL!	#NULL!	#NULL!	#NULL!	#NULL!	#NULL!	#NULL!	#NULL!	#NULL!	#NULL!	#NULL!	#NULL!	#NULL!
21	1	2	#NULL!		#NULL!	#NULL!		8	#NULL!	#NULL!	#NULL!		#NULL!		#NULL!		0	#NULL!	#NULL!		3		#NULL!		1	0	#NULL!	#NULL!		1		#NULL!		0	#NULL!	#NULL!	#NULL!	#NULL!	#NULL!	#NULL!	#NULL!	#NULL!	#NULL!	#NULL!	#NULL!	#NULL!	#NULL!	#NULL!	#NULL!
50	4	2	#NULL!		#NULL!	#NULL!		7	#NULL!	#NULL!	#NULL!		#NULL!		#NULL!		1	1	2		#NULL!		2		0	0	#NULL!	#NULL!		3		#NULL!		0	#NULL!	#NULL!	#NULL!	#NULL!	#NULL!	#NULL!	#NULL!	#NULL!	#NULL!	#NULL!	#NULL!	#NULL!	#NULL!	#NULL!	#NULL!
26	2	2	#NULL!		#NULL!	#NULL!		8	#NULL!	#NULL!	#NULL!		#NULL!		#NULL!		1	2	1		#NULL!		2		0	0	#NULL!	#NULL!		4	Dit is voor mij niet relevant, ik zie productiviteit niet als iets wat voor mij belangrijk is	#NULL!		1	3	1	#NULL!	#NULL!	#NULL!	#NULL!	#NULL!	#NULL!	#NULL!	#NULL!	#NULL!	#NULL!	#NULL!	#NULL!	#NULL!
66	6	1	1	2	#NULL!	#NULL!		8	#NULL!	#NULL!	#NULL!		#NULL!		#NULL!		0	#NULL!	#NULL!		4	Je kon een ding kiezen meende ik. Ik heb voldoende vrije tijd.	#NULL!		0	0	#NULL!	#NULL!		4	werken is niet zo belangrijk als je gezondheid slechter is	#NULL!		0	#NULL!	#NULL!	#NULL!	#NULL!	#NULL!	#NULL!	#NULL!	#NULL!	#NULL!	#NULL!	#NULL!	#NULL!	#NULL!	#NULL!	#NULL!
65	6	1	0	1	#NULL!	#NULL!		3	#NULL!	#NULL!	#NULL!		#NULL!		#NULL!		0	#NULL!	#NULL!		3		#NULL!		0	0	#NULL!	#NULL!		3		#NULL!		1	3	1	#NULL!	#NULL!	#NULL!	#NULL!	#NULL!	#NULL!	#NULL!	#NULL!	#NULL!	#NULL!	#NULL!	#NULL!	#NULL!
62	5	2	#NULL!		#NULL!	#NULL!		4	#NULL!	#NULL!	#NULL!		#NULL!		#NULL!		0	#NULL!	#NULL!		3		#NULL!		0	0	#NULL!	#NULL!		3		#NULL!		1	3	3	1	0	0	1	1	1	1	0	0	1	#NULL!	#NULL!	1
67	6	1	0	2	#NULL!	#NULL!		5	#NULL!	#NULL!	#NULL!		#NULL!		#NULL!		0	#NULL!	#NULL!		3		#NULL!		0	0	#NULL!	#NULL!		2		#NULL!		0	#NULL!	#NULL!	#NULL!	#NULL!	#NULL!	#NULL!	#NULL!	#NULL!	#NULL!	#NULL!	#NULL!	#NULL!	#NULL!	#NULL!	#NULL!
31	2	1	2	2	#NULL!	#NULL!		8	#NULL!	#NULL!	#NULL!		#NULL!		#NULL!		1	1	1		#NULL!		1		0	1	2	1		#NULL!		2		0	#NULL!	#NULL!	#NULL!	#NULL!	#NULL!	#NULL!	#NULL!	#NULL!	#NULL!	#NULL!	#NULL!	#NULL!	#NULL!	#NULL!	#NULL!
35	3	1	2	2	#NULL!	#NULL!		7	#NULL!	#NULL!	#NULL!		#NULL!		#NULL!		1	2	1		#NULL!		1		0	0	#NULL!	#NULL!		3		#NULL!		0	#NULL!	#NULL!	#NULL!	#NULL!	#NULL!	#NULL!	#NULL!	#NULL!	#NULL!	#NULL!	#NULL!	#NULL!	#NULL!	#NULL!	#NULL!
22	1	2	#NULL!		#NULL!	#NULL!		5	#NULL!	#NULL!	#NULL!		#NULL!		#NULL!		1	2	1		#NULL!		1		0	0	#NULL!	#NULL!		2		#NULL!		0	#NULL!	#NULL!	#NULL!	#NULL!	#NULL!	#NULL!	#NULL!	#NULL!	#NULL!	#NULL!	#NULL!	#NULL!	#NULL!	#NULL!	#NULL!
71	6	1	0	2	#NULL!	#NULL!		6	#NULL!	#NULL!	#NULL!		#NULL!		#NULL!		1	2	2		#NULL!		2		0	0	#NULL!	#NULL!		4	Pensioen	#NULL!		1	1	1	#NULL!	#NULL!	#NULL!	#NULL!	#NULL!	#NULL!	#NULL!	#NULL!	#NULL!	#NULL!	#NULL!	#NULL!	#NULL!
37	3	1	1	1	#NULL!	#NULL!		5	#NULL!	#NULL!	#NULL!		#NULL!		#NULL!		0	#NULL!	#NULL!		2		#NULL!		0	1	1	1		#NULL!		1		0	#NULL!	#NULL!	#NULL!	#NULL!	#NULL!	#NULL!	#NULL!	#NULL!	#NULL!	#NULL!	#NULL!	#NULL!	#NULL!	#NULL!	#NULL!
44	3	1	0	1	#NULL!	#NULL!		5	#NULL!	#NULL!	#NULL!		#NULL!		#NULL!		1	2	3		#NULL!		2		0	0	#NULL!	#NULL!		2		#NULL!		0	#NULL!	#NULL!	#NULL!	#NULL!	#NULL!	#NULL!	#NULL!	#NULL!	#NULL!	#NULL!	#NULL!	#NULL!	#NULL!	#NULL!	#NULL!
25	2	2	#NULL!		#NULL!	#NULL!		8	#NULL!	#NULL!	#NULL!		#NULL!		#NULL!		0	#NULL!	#NULL!		3		#NULL!		0	0	#NULL!	#NULL!		3		#NULL!		1	1	4	0	0	0	1	0	1	0	1	0	#NULL!	#NULL!	#NULL!	1
44	3	2	#NULL!		#NULL!	#NULL!		8	#NULL!	#NULL!	#NULL!		#NULL!		#NULL!		0	#NULL!	#NULL!		1		#NULL!		1	0	#NULL!	#NULL!		2		#NULL!		0	#NULL!	#NULL!	#NULL!	#NULL!	#NULL!	#NULL!	#NULL!	#NULL!	#NULL!	#NULL!	#NULL!	#NULL!	#NULL!	#NULL!	#NULL!
35	3	2	#NULL!		#NULL!	#NULL!		5	#NULL!	#NULL!	#NULL!		#NULL!		#NULL!		0	#NULL!	#NULL!		3		#NULL!		1	0	#NULL!	#NULL!		1		#NULL!		0	#NULL!	#NULL!	#NULL!	#NULL!	#NULL!	#NULL!	#NULL!	#NULL!	#NULL!	#NULL!	#NULL!	#NULL!	#NULL!	#NULL!	#NULL!
45	4	1	2	2	#NULL!	#NULL!		5	#NULL!	#NULL!	#NULL!		#NULL!		#NULL!		0	#NULL!	#NULL!		3		#NULL!		0	0	#NULL!	#NULL!		3		#NULL!		1	2	3	0	0	0	0	0	1	0	0	0	#NULL!	#NULL!	#NULL!	#NULL!
43	3	1	1	3	#NULL!	#NULL!		5	#NULL!	#NULL!	#NULL!		#NULL!		#NULL!		1	1	1		#NULL!		2		0	0	#NULL!	#NULL!		3		#NULL!		1	2	3	0	0	0	0	0	1	1	0	0	#NULL!	#NULL!	#NULL!	#NULL!
50	4	2	#NULL!		#NULL!	#NULL!		7	#NULL!	#NULL!	#NULL!		#NULL!		#NULL!		0	#NULL!	#NULL!		1		#NULL!		1	0	#NULL!	#NULL!		3		#NULL!		0	#NULL!	#NULL!	#NULL!	#NULL!	#NULL!	#NULL!	#NULL!	#NULL!	#NULL!	#NULL!	#NULL!	#NULL!	#NULL!	#NULL!	#NULL!
74	6	1	0	4	#NULL!	#NULL!		4	#NULL!	#NULL!	#NULL!		#NULL!		#NULL!		1	1	1		#NULL!		1		0	0	#NULL!	#NULL!		1		#NULL!		0	#NULL!	#NULL!	#NULL!	#NULL!	#NULL!	#NULL!	#NULL!	#NULL!	#NULL!	#NULL!	#NULL!	#NULL!	#NULL!	#NULL!	#NULL!
35	3	2	#NULL!		#NULL!	#NULL!		5	#NULL!	#NULL!	#NULL!		#NULL!		#NULL!		1	1	1		#NULL!		2		0	1	2	2		#NULL!		2		0	#NULL!	#NULL!	#NULL!	#NULL!	#NULL!	#NULL!	#NULL!	#NULL!	#NULL!	#NULL!	#NULL!	#NULL!	#NULL!	#NULL!	#NULL!
29	2	2	#NULL!		#NULL!	#NULL!		7	#NULL!	#NULL!	#NULL!		#NULL!		#NULL!		1	3	3		#NULL!		3		0	1	1	2		#NULL!		2		1	2	3	0	0	0	0	0	1	0	1	1	#NULL!	#NULL!	#NULL!	#NULL!
71	6	1	0	1	#NULL!	#NULL!		7	#NULL!	#NULL!	#NULL!		#NULL!		#NULL!		0	#NULL!	#NULL!		1		#NULL!		0	0	#NULL!	#NULL!		3		#NULL!		1	3	2	1	1	1	0	0	0	0	1	0	1	2	2	#NULL!
53	4	1	0	2	#NULL!	#NULL!		8	#NULL!	#NULL!	#NULL!		#NULL!		#NULL!		1	3	1		#NULL!		1		0	0	#NULL!	#NULL!		1		#NULL!		0	#NULL!	#NULL!	#NULL!	#NULL!	#NULL!	#NULL!	#NULL!	#NULL!	#NULL!	#NULL!	#NULL!	#NULL!	#NULL!	#NULL!	#NULL!
45	4	1	0	1	#NULL!	#NULL!		7	#NULL!	#NULL!	#NULL!		#NULL!		#NULL!		1	2	2		#NULL!		2		0	1	2	2		#NULL!		2		0	#NULL!	#NULL!	#NULL!	#NULL!	#NULL!	#NULL!	#NULL!	#NULL!	#NULL!	#NULL!	#NULL!	#NULL!	#NULL!	#NULL!	#NULL!
49	4	2	#NULL!		#NULL!	#NULL!		6	#NULL!	#NULL!	#NULL!		#NULL!		#NULL!		1	3	2		#NULL!		2		0	1	2	2		#NULL!		2		1	2	3	1	0	1	1	1	1	1	1	1	1	#NULL!	2	2
18	1	2	#NULL!		#NULL!	#NULL!		6	#NULL!	#NULL!	#NULL!		#NULL!		#NULL!		1	2	3		#NULL!		2		0	0	#NULL!	#NULL!		1		#NULL!		0	#NULL!	#NULL!	#NULL!	#NULL!	#NULL!	#NULL!	#NULL!	#NULL!	#NULL!	#NULL!	#NULL!	#NULL!	#NULL!	#NULL!	#NULL!
40	3	1	1	1	#NULL!	#NULL!		7	#NULL!	#NULL!	#NULL!		#NULL!		#NULL!		0	#NULL!	#NULL!		1		#NULL!		0	1	2	1		#NULL!		1		0	#NULL!	#NULL!	#NULL!	#NULL!	#NULL!	#NULL!	#NULL!	#NULL!	#NULL!	#NULL!	#NULL!	#NULL!	#NULL!	#NULL!	#NULL!
36	3	1	3	3	#NULL!	#NULL!		7	#NULL!	#NULL!	#NULL!		#NULL!		#NULL!		1	1	1		#NULL!		2		0	0	#NULL!	#NULL!		3		#NULL!		0	#NULL!	#NULL!	#NULL!	#NULL!	#NULL!	#NULL!	#NULL!	#NULL!	#NULL!	#NULL!	#NULL!	#NULL!	#NULL!	#NULL!	#NULL!
43	3	1	2	2	#NULL!	#NULL!		5	#NULL!	#NULL!	#NULL!		#NULL!		#NULL!		0	#NULL!	#NULL!		2		#NULL!		0	0	#NULL!	#NULL!		2		#NULL!		1	1	1	#NULL!	#NULL!	#NULL!	#NULL!	#NULL!	#NULL!	#NULL!	#NULL!	#NULL!	#NULL!	#NULL!	#NULL!	#NULL!
42	3	2	#NULL!		#NULL!	#NULL!		5	#NULL!	#NULL!	#NULL!		#NULL!		#NULL!		0	#NULL!	#NULL!		3		#NULL!		0	0	#NULL!	#NULL!		1		#NULL!		1	3	2	1	0	0	1	0	1	1	0	0	1	#NULL!	#NULL!	2
56	5	1	0	2	#NULL!	#NULL!		7	#NULL!	#NULL!	#NULL!		#NULL!		#NULL!		0	#NULL!	#NULL!		2		#NULL!		0	0	#NULL!	#NULL!		1		#NULL!		1	1	3	1	0	0	0	0	1	0	0	0	1	#NULL!	#NULL!	#NULL!
30	2	2	#NULL!		#NULL!	#NULL!		8	#NULL!	#NULL!	#NULL!		#NULL!		#NULL!		0	#NULL!	#NULL!		1		#NULL!		0	1	1	1		#NULL!		1		0	#NULL!	#NULL!	#NULL!	#NULL!	#NULL!	#NULL!	#NULL!	#NULL!	#NULL!	#NULL!	#NULL!	#NULL!	#NULL!	#NULL!	#NULL!
22	1	2	#NULL!		#NULL!	#NULL!		7	#NULL!	#NULL!	#NULL!		#NULL!		#NULL!		0	#NULL!	#NULL!		3		#NULL!		0	1	2	1		#NULL!		2		0	#NULL!	#NULL!	#NULL!	#NULL!	#NULL!	#NULL!	#NULL!	#NULL!	#NULL!	#NULL!	#NULL!	#NULL!	#NULL!	#NULL!	#NULL!
66	6	2	#NULL!		#NULL!	#NULL!		7	#NULL!	#NULL!	#NULL!		#NULL!		#NULL!		1	1	2		#NULL!		2		0	0	#NULL!	#NULL!		3		#NULL!		0	#NULL!	#NULL!	#NULL!	#NULL!	#NULL!	#NULL!	#NULL!	#NULL!	#NULL!	#NULL!	#NULL!	#NULL!	#NULL!	#NULL!	#NULL!
33	2	1	3	3	#NULL!	#NULL!		7	#NULL!	#NULL!	#NULL!		#NULL!		#NULL!		0	#NULL!	#NULL!		3		#NULL!		0	0	#NULL!	#NULL!		3		#NULL!		1	2	2	0	0	1	0	0	1	0	1	0	#NULL!	#NULL!	2	#NULL!
66	6	1	0	2	#NULL!	#NULL!		4	#NULL!	#NULL!	#NULL!		#NULL!		#NULL!		0	#NULL!	#NULL!		1		#NULL!		1	0	#NULL!	#NULL!		1		#NULL!		0	#NULL!	#NULL!	#NULL!	#NULL!	#NULL!	#NULL!	#NULL!	#NULL!	#NULL!	#NULL!	#NULL!	#NULL!	#NULL!	#NULL!	#NULL!
38	3	1	2	2	#NULL!	#NULL!		7	#NULL!	#NULL!	#NULL!		#NULL!		#NULL!		0	#NULL!	#NULL!		3		#NULL!		0	0	#NULL!	#NULL!		3		#NULL!		1	2	2	1	1	1	1	1	1	1	1	0	2	2	2	2
52	4	2	#NULL!		#NULL!	#NULL!		1	#NULL!	#NULL!	#NULL!		#NULL!		#NULL!		0	#NULL!	#NULL!		1		#NULL!		0	0	#NULL!	#NULL!		2		#NULL!		1	2	2	1	1	0	0	0	1	0	0	0	1	1	#NULL!	#NULL!
28	2	2	#NULL!		#NULL!	#NULL!		6	#NULL!	#NULL!	#NULL!		#NULL!		#NULL!		0	#NULL!	#NULL!		1		#NULL!		0	1	1	2		#NULL!		2		0	#NULL!	#NULL!	#NULL!	#NULL!	#NULL!	#NULL!	#NULL!	#NULL!	#NULL!	#NULL!	#NULL!	#NULL!	#NULL!	#NULL!	#NULL!
34	2	1	1	1	#NULL!	#NULL!		6	#NULL!	#NULL!	#NULL!		#NULL!		#NULL!		1	2	3		#NULL!		1		0	1	2	1		#NULL!		1		1	2	1	#NULL!	#NULL!	#NULL!	#NULL!	#NULL!	#NULL!	#NULL!	#NULL!	#NULL!	#NULL!	#NULL!	#NULL!	#NULL!
56	5	1	1	3	#NULL!	#NULL!		7	#NULL!	#NULL!	#NULL!		#NULL!		#NULL!		0	#NULL!	#NULL!		3		#NULL!		0	0	#NULL!	#NULL!		3		#NULL!		1	2	4	1	0	0	0	0	1	0	0	0	1	#NULL!	#NULL!	#NULL!
69	6	2	#NULL!		#NULL!	#NULL!		8	#NULL!	#NULL!	#NULL!		#NULL!		#NULL!		0	#NULL!	#NULL!		4	Ik heb genoeg vrije tijd	#NULL!		1	0	#NULL!	#NULL!		4	Vind ik niet belangrijk	#NULL!		0	#NULL!	#NULL!	#NULL!	#NULL!	#NULL!	#NULL!	#NULL!	#NULL!	#NULL!	#NULL!	#NULL!	#NULL!	#NULL!	#NULL!	#NULL!
40	3	1	2	2	#NULL!	#NULL!		8	#NULL!	#NULL!	#NULL!		#NULL!		#NULL!		1	2	3		#NULL!		1		0	0	#NULL!	#NULL!		3		#NULL!		0	#NULL!	#NULL!	#NULL!	#NULL!	#NULL!	#NULL!	#NULL!	#NULL!	#NULL!	#NULL!	#NULL!	#NULL!	#NULL!	#NULL!	#NULL!
38	3	1	2	2	#NULL!	#NULL!		6	#NULL!	#NULL!	#NULL!		#NULL!		#NULL!		0	#NULL!	#NULL!		3		#NULL!		1	0	#NULL!	#NULL!		3		#NULL!		0	#NULL!	#NULL!	#NULL!	#NULL!	#NULL!	#NULL!	#NULL!	#NULL!	#NULL!	#NULL!	#NULL!	#NULL!	#NULL!	#NULL!	#NULL!
52	4	1	0	3	#NULL!	#NULL!		8	#NULL!	#NULL!	#NULL!		#NULL!		#NULL!		1	3	2		#NULL!		2		0	0	#NULL!	#NULL!		1		#NULL!		0	#NULL!	#NULL!	#NULL!	#NULL!	#NULL!	#NULL!	#NULL!	#NULL!	#NULL!	#NULL!	#NULL!	#NULL!	#NULL!	#NULL!	#NULL!
42	3	1	0	3	#NULL!	#NULL!		5	#NULL!	#NULL!	#NULL!		#NULL!		#NULL!		0	#NULL!	#NULL!		3		#NULL!		0	0	#NULL!	#NULL!		3		#NULL!		0	#NULL!	#NULL!	#NULL!	#NULL!	#NULL!	#NULL!	#NULL!	#NULL!	#NULL!	#NULL!	#NULL!	#NULL!	#NULL!	#NULL!	#NULL!
37	3	1	1	1	#NULL!	#NULL!		7	#NULL!	#NULL!	#NULL!		#NULL!		#NULL!		1	2	3		#NULL!		3		0	0	#NULL!	#NULL!		1		#NULL!		1	2	2	0	0	0	0	0	0	0	1	0	#NULL!	#NULL!	#NULL!	#NULL!
19	1	2	#NULL!		#NULL!	#NULL!		6	#NULL!	#NULL!	#NULL!		#NULL!		#NULL!		0	#NULL!	#NULL!		3		#NULL!		0	0	#NULL!	#NULL!		3		#NULL!		1	3	3	1	1	0	0	0	1	0	1	0	1	2	#NULL!	#NULL!
36	3	2	#NULL!		#NULL!	#NULL!		5	#NULL!	#NULL!	#NULL!		#NULL!		#NULL!		1	3	1		#NULL!		2		0	0	#NULL!	#NULL!		1		#NULL!		0	#NULL!	#NULL!	#NULL!	#NULL!	#NULL!	#NULL!	#NULL!	#NULL!	#NULL!	#NULL!	#NULL!	#NULL!	#NULL!	#NULL!	#NULL!
24	1	2	#NULL!		#NULL!	#NULL!	MBA	9	#NULL!	#NULL!	#NULL!		#NULL!		#NULL!		0	#NULL!	#NULL!		2		#NULL!		0	1	3	2		#NULL!		1		0	#NULL!	#NULL!	#NULL!	#NULL!	#NULL!	#NULL!	#NULL!	#NULL!	#NULL!	#NULL!	#NULL!	#NULL!	#NULL!	#NULL!	#NULL!
65	6	1	0	4	#NULL!	#NULL!		5	#NULL!	#NULL!	#NULL!		#NULL!		#NULL!		0	#NULL!	#NULL!		4	Door arbeidsongeschiktheid heb ik altijd vrije tijd	#NULL!		0	0	#NULL!	#NULL!		4	Mijn productiviteit is nu al extreem laag.	#NULL!		1	1	4	0	0	0	0	1	1	1	0	0	#NULL!	#NULL!	#NULL!	#NULL!
36	3	2	#NULL!		#NULL!	#NULL!		2	#NULL!	#NULL!	#NULL!		#NULL!		#NULL!		1	1	3		#NULL!		3		0	0	#NULL!	#NULL!		1		#NULL!		0	#NULL!	#NULL!	#NULL!	#NULL!	#NULL!	#NULL!	#NULL!	#NULL!	#NULL!	#NULL!	#NULL!	#NULL!	#NULL!	#NULL!	#NULL!
38	3	1	2	2	#NULL!	#NULL!		8	#NULL!	#NULL!	#NULL!		#NULL!		#NULL!		0	#NULL!	#NULL!		2		#NULL!		0	1	2	3		#NULL!		3		1	2	2	1	0	0	1	0	0	0	0	0	1	#NULL!	#NULL!	1
48	4	1	2	2	#NULL!	#NULL!		7	#NULL!	#NULL!	#NULL!		#NULL!		#NULL!		1	2	1		#NULL!		2		0	1	2	1		#NULL!		2		1	2	3	1	0	0	0	0	1	0	1	0	1	#NULL!	#NULL!	#NULL!
30	2	1	1	1	#NULL!	#NULL!		5	#NULL!	#NULL!	#NULL!		#NULL!		#NULL!		0	#NULL!	#NULL!		1		#NULL!		1	0	#NULL!	#NULL!		1		#NULL!		0	#NULL!	#NULL!	#NULL!	#NULL!	#NULL!	#NULL!	#NULL!	#NULL!	#NULL!	#NULL!	#NULL!	#NULL!	#NULL!	#NULL!	#NULL!
23	1	2	#NULL!		#NULL!	#NULL!		5	#NULL!	#NULL!	#NULL!		#NULL!		#NULL!		0	#NULL!	#NULL!		1		#NULL!		0	0	#NULL!	#NULL!		2		#NULL!		1	2	3	0	0	1	0	0	0	0	1	0	#NULL!	#NULL!	1	#NULL!
68	6	1	0	2	#NULL!	#NULL!		3	#NULL!	#NULL!	#NULL!		#NULL!		#NULL!		1	2	2		#NULL!		2		0	0	#NULL!	#NULL!		2		#NULL!		0	#NULL!	#NULL!	#NULL!	#NULL!	#NULL!	#NULL!	#NULL!	#NULL!	#NULL!	#NULL!	#NULL!	#NULL!	#NULL!	#NULL!	#NULL!
67	6	1	0	2	#NULL!	#NULL!		7	#NULL!	#NULL!	#NULL!		#NULL!		#NULL!		0	#NULL!	#NULL!		1		#NULL!		0	0	#NULL!	#NULL!		3		#NULL!		1	2	4	0	1	0	0	0	1	1	1	0	#NULL!	2	#NULL!	#NULL!
61	5	1	0	1	#NULL!	#NULL!		8	#NULL!	#NULL!	#NULL!		#NULL!		#NULL!		1	2	2		#NULL!		2		0	1	2	2		#NULL!		2		1	2	3	0	0	1	1	1	1	1	0	0	#NULL!	#NULL!	2	1
74	6	1	0	1	#NULL!	#NULL!		4	#NULL!	#NULL!	#NULL!		#NULL!		#NULL!		1	2	2		#NULL!		2		0	0	#NULL!	#NULL!		3		#NULL!		1	2	1	#NULL!	#NULL!	#NULL!	#NULL!	#NULL!	#NULL!	#NULL!	#NULL!	#NULL!	#NULL!	#NULL!	#NULL!	#NULL!
64	5	2	#NULL!		#NULL!	#NULL!		5	#NULL!	#NULL!	#NULL!		#NULL!		#NULL!		0	#NULL!	#NULL!		1		#NULL!		0	0	#NULL!	#NULL!		2		#NULL!		1	3	2	1	0	0	0	0	1	1	0	0	1	#NULL!	#NULL!	#NULL!
68	6	1	0	2	#NULL!	#NULL!		3	#NULL!	#NULL!	#NULL!		#NULL!		#NULL!		0	#NULL!	#NULL!		1		#NULL!		1	0	#NULL!	#NULL!		1		#NULL!		0	#NULL!	#NULL!	#NULL!	#NULL!	#NULL!	#NULL!	#NULL!	#NULL!	#NULL!	#NULL!	#NULL!	#NULL!	#NULL!	#NULL!	#NULL!
71	6	2	#NULL!		#NULL!	#NULL!		6	#NULL!	#NULL!	#NULL!		#NULL!		#NULL!		0	#NULL!	#NULL!		3		#NULL!		0	0	#NULL!	#NULL!		3		#NULL!		1	3	2	0	0	1	0	0	0	0	1	0	#NULL!	#NULL!	2	#NULL!
38	3	1	1	1	#NULL!	#NULL!		4	#NULL!	#NULL!	#NULL!		#NULL!		#NULL!		0	#NULL!	#NULL!		3		#NULL!		0	0	#NULL!	#NULL!		3		#NULL!		1	1	1	#NULL!	#NULL!	#NULL!	#NULL!	#NULL!	#NULL!	#NULL!	#NULL!	#NULL!	#NULL!	#NULL!	#NULL!	#NULL!
61	5	1	0	4	#NULL!	#NULL!		3	#NULL!	#NULL!	#NULL!		#NULL!		#NULL!		0	#NULL!	#NULL!		2		#NULL!		0	0	#NULL!	#NULL!		3		#NULL!		1	1	3	1	0	0	1	1	1	0	0	0	1	#NULL!	#NULL!	1
45	4	2	#NULL!		#NULL!	#NULL!		5	#NULL!	#NULL!	#NULL!		#NULL!		#NULL!		0	#NULL!	#NULL!		2		#NULL!		1	0	#NULL!	#NULL!		2		#NULL!		0	#NULL!	#NULL!	#NULL!	#NULL!	#NULL!	#NULL!	#NULL!	#NULL!	#NULL!	#NULL!	#NULL!	#NULL!	#NULL!	#NULL!	#NULL!
73	6	1	0	2	#NULL!	#NULL!		4	#NULL!	#NULL!	#NULL!		#NULL!		#NULL!		0	#NULL!	#NULL!		1		#NULL!		1	0	#NULL!	#NULL!		3		#NULL!		0	#NULL!	#NULL!	#NULL!	#NULL!	#NULL!	#NULL!	#NULL!	#NULL!	#NULL!	#NULL!	#NULL!	#NULL!	#NULL!	#NULL!	#NULL!
73	6	1	0	2	#NULL!	#NULL!		7	#NULL!	#NULL!	#NULL!		#NULL!		#NULL!		0	#NULL!	#NULL!		3		#NULL!		0	0	#NULL!	#NULL!		3		#NULL!		1	3	3	1	0	1	0	0	1	1	0	0	2	#NULL!	2	#NULL!
62	5	1	0	4	#NULL!	#NULL!		7	#NULL!	#NULL!	#NULL!		#NULL!		#NULL!		0	#NULL!	#NULL!		3		#NULL!		1	0	#NULL!	#NULL!		3		#NULL!		0	#NULL!	#NULL!	#NULL!	#NULL!	#NULL!	#NULL!	#NULL!	#NULL!	#NULL!	#NULL!	#NULL!	#NULL!	#NULL!	#NULL!	#NULL!
66	6	1	0	1	#NULL!	#NULL!		5	#NULL!	#NULL!	#NULL!		#NULL!		#NULL!		0	#NULL!	#NULL!		3		#NULL!		1	0	#NULL!	#NULL!		3		#NULL!		0	#NULL!	#NULL!	#NULL!	#NULL!	#NULL!	#NULL!	#NULL!	#NULL!	#NULL!	#NULL!	#NULL!	#NULL!	#NULL!	#NULL!	#NULL!
34	2	2	#NULL!		#NULL!	#NULL!		7	#NULL!	#NULL!	#NULL!		#NULL!		#NULL!		0	#NULL!	#NULL!		4	ik snap de vraag niet zo goed	#NULL!		0	0	#NULL!	#NULL!		1		#NULL!		1	2	3	0	0	0	1	0	0	1	1	0	#NULL!	#NULL!	#NULL!	1
68	6	1	0	2	#NULL!	#NULL!		4	#NULL!	#NULL!	#NULL!		#NULL!		#NULL!		0	#NULL!	#NULL!		2		#NULL!		1	0	#NULL!	#NULL!		4	Ik zou de tijd aan mijn familie besteden	#NULL!		0	#NULL!	#NULL!	#NULL!	#NULL!	#NULL!	#NULL!	#NULL!	#NULL!	#NULL!	#NULL!	#NULL!	#NULL!	#NULL!	#NULL!	#NULL!
50	4	2	#NULL!		#NULL!	#NULL!		7	#NULL!	#NULL!	#NULL!		#NULL!		#NULL!		0	#NULL!	#NULL!		1		#NULL!		1	0	#NULL!	#NULL!		3		#NULL!		0	#NULL!	#NULL!	#NULL!	#NULL!	#NULL!	#NULL!	#NULL!	#NULL!	#NULL!	#NULL!	#NULL!	#NULL!	#NULL!	#NULL!	#NULL!
51	4	1	0	1	#NULL!	#NULL!		4	#NULL!	#NULL!	#NULL!		#NULL!		#NULL!		0	#NULL!	#NULL!		2		#NULL!		1	0	#NULL!	#NULL!		2		#NULL!		0	#NULL!	#NULL!	#NULL!	#NULL!	#NULL!	#NULL!	#NULL!	#NULL!	#NULL!	#NULL!	#NULL!	#NULL!	#NULL!	#NULL!	#NULL!
61	5	1	0	2	#NULL!	#NULL!		6	#NULL!	#NULL!	#NULL!		#NULL!		#NULL!		0	#NULL!	#NULL!		3		#NULL!		0	0	#NULL!	#NULL!		3		#NULL!		1	2	3	1	0	0	0	0	1	0	0	0	1	#NULL!	#NULL!	#NULL!
58	5	1	0	3	#NULL!	#NULL!		5	#NULL!	#NULL!	#NULL!		#NULL!		#NULL!		1	2	1		#NULL!		1		0	0	#NULL!	#NULL!		3		#NULL!		0	#NULL!	#NULL!	#NULL!	#NULL!	#NULL!	#NULL!	#NULL!	#NULL!	#NULL!	#NULL!	#NULL!	#NULL!	#NULL!	#NULL!	#NULL!
66	6	2	#NULL!		#NULL!	#NULL!		7	#NULL!	#NULL!	#NULL!		#NULL!		#NULL!		0	#NULL!	#NULL!		4	ik werk niet meer dus tijd in overvloed	#NULL!		0	0	#NULL!	#NULL!		4	ik werk niet meer dus dan heeft het geen invloed en zou alleen mijn huis een beetje rommeliger worden	#NULL!		1	3	1	#NULL!	#NULL!	#NULL!	#NULL!	#NULL!	#NULL!	#NULL!	#NULL!	#NULL!	#NULL!	#NULL!	#NULL!	#NULL!
73	6	2	#NULL!		#NULL!	#NULL!		7	#NULL!	#NULL!	#NULL!		#NULL!		#NULL!		0	#NULL!	#NULL!		1		#NULL!		0	0	#NULL!	#NULL!		3		#NULL!		1	1	2	1	0	0	0	0	1	0	1	0	1	#NULL!	#NULL!	#NULL!
23	1	2	#NULL!		#NULL!	#NULL!		8	#NULL!	#NULL!	#NULL!		#NULL!		#NULL!		1	2	1		#NULL!		2		0	0	#NULL!	#NULL!		3		#NULL!		1	2	1	#NULL!	#NULL!	#NULL!	#NULL!	#NULL!	#NULL!	#NULL!	#NULL!	#NULL!	#NULL!	#NULL!	#NULL!	#NULL!
35	3	2	#NULL!		#NULL!	#NULL!		7	#NULL!	#NULL!	#NULL!		#NULL!		#NULL!		1	2	1		#NULL!		2		0	1	2	3		#NULL!		2		1	2	3	1	1	1	0	0	1	1	1	0	1	1	1	#NULL!
47	4	1	0	2	#NULL!	#NULL!		4	#NULL!	#NULL!	#NULL!		#NULL!		#NULL!		1	2	2		#NULL!		1		0	0	#NULL!	#NULL!		3		#NULL!		0	#NULL!	#NULL!	#NULL!	#NULL!	#NULL!	#NULL!	#NULL!	#NULL!	#NULL!	#NULL!	#NULL!	#NULL!	#NULL!	#NULL!	#NULL!
62	5	1	0	5	#NULL!	#NULL!		5	#NULL!	#NULL!	#NULL!		#NULL!		#NULL!		1	2	2		#NULL!		3		0	0	#NULL!	#NULL!		2		#NULL!		0	#NULL!	#NULL!	#NULL!	#NULL!	#NULL!	#NULL!	#NULL!	#NULL!	#NULL!	#NULL!	#NULL!	#NULL!	#NULL!	#NULL!	#NULL!
73	6	2	#NULL!		#NULL!	#NULL!		3	#NULL!	#NULL!	#NULL!		#NULL!		#NULL!		0	#NULL!	#NULL!		3		#NULL!		0	0	#NULL!	#NULL!		4	Mijn productiviteit is altijd gelijk	#NULL!		1	1	1	#NULL!	#NULL!	#NULL!	#NULL!	#NULL!	#NULL!	#NULL!	#NULL!	#NULL!	#NULL!	#NULL!	#NULL!	#NULL!
55	5	1	0	2	#NULL!	#NULL!		3	#NULL!	#NULL!	#NULL!		#NULL!		#NULL!		0	#NULL!	#NULL!		3		#NULL!		1	0	#NULL!	#NULL!		3		#NULL!		0	#NULL!	#NULL!	#NULL!	#NULL!	#NULL!	#NULL!	#NULL!	#NULL!	#NULL!	#NULL!	#NULL!	#NULL!	#NULL!	#NULL!	#NULL!
62	5	2	#NULL!		#NULL!	#NULL!		5	#NULL!	#NULL!	#NULL!		#NULL!		#NULL!		0	#NULL!	#NULL!		3		#NULL!		0	0	#NULL!	#NULL!		3		#NULL!		1	2	2	0	1	1	1	0	0	0	0	0	#NULL!	2	2	2
44	3	1	2	2	#NULL!	#NULL!		7	#NULL!	#NULL!	#NULL!		#NULL!		#NULL!		0	#NULL!	#NULL!		3		#NULL!		0	0	#NULL!	#NULL!		3		#NULL!		1	2	2	1	0	0	0	0	1	0	1	0	1	#NULL!	#NULL!	#NULL!
53	4	1	0	2	#NULL!	#NULL!		5	#NULL!	#NULL!	#NULL!		#NULL!		#NULL!		0	#NULL!	#NULL!		2		#NULL!		0	0	#NULL!	#NULL!		2		#NULL!		1	3	1	#NULL!	#NULL!	#NULL!	#NULL!	#NULL!	#NULL!	#NULL!	#NULL!	#NULL!	#NULL!	#NULL!	#NULL!	#NULL!
47	4	1	0	2	#NULL!	#NULL!		4	#NULL!	#NULL!	#NULL!		#NULL!		#NULL!		0	#NULL!	#NULL!		1		#NULL!		1	0	#NULL!	#NULL!		2		#NULL!		0	#NULL!	#NULL!	#NULL!	#NULL!	#NULL!	#NULL!	#NULL!	#NULL!	#NULL!	#NULL!	#NULL!	#NULL!	#NULL!	#NULL!	#NULL!
55	5	2	#NULL!		#NULL!	#NULL!		5	#NULL!	#NULL!	#NULL!		#NULL!		#NULL!		0	#NULL!	#NULL!		2		#NULL!		1	0	#NULL!	#NULL!		3		#NULL!		0	#NULL!	#NULL!	#NULL!	#NULL!	#NULL!	#NULL!	#NULL!	#NULL!	#NULL!	#NULL!	#NULL!	#NULL!	#NULL!	#NULL!	#NULL!
67	6	1	0	2	#NULL!	#NULL!		6	#NULL!	#NULL!	#NULL!		#NULL!		#NULL!		0	#NULL!	#NULL!		3		#NULL!		1	0	#NULL!	#NULL!		3		#NULL!		0	#NULL!	#NULL!	#NULL!	#NULL!	#NULL!	#NULL!	#NULL!	#NULL!	#NULL!	#NULL!	#NULL!	#NULL!	#NULL!	#NULL!	#NULL!
75	6	1	0	2	#NULL!	#NULL!		6	#NULL!	#NULL!	#NULL!		#NULL!		#NULL!		0	#NULL!	#NULL!		2		#NULL!		0	0	#NULL!	#NULL!		1		#NULL!		1	1	1	#NULL!	#NULL!	#NULL!	#NULL!	#NULL!	#NULL!	#NULL!	#NULL!	#NULL!	#NULL!	#NULL!	#NULL!	#NULL!
71	6	1	0	2	#NULL!	#NULL!		7	#NULL!	#NULL!	#NULL!		#NULL!		#NULL!		0	#NULL!	#NULL!		3		#NULL!		0	0	#NULL!	#NULL!		3		#NULL!		1	1	1	#NULL!	#NULL!	#NULL!	#NULL!	#NULL!	#NULL!	#NULL!	#NULL!	#NULL!	#NULL!	#NULL!	#NULL!	#NULL!
56	5	1	0	1	#NULL!	#NULL!		5	#NULL!	#NULL!	#NULL!		#NULL!		#NULL!		0	#NULL!	#NULL!		1		#NULL!		1	0	#NULL!	#NULL!		3		#NULL!		0	#NULL!	#NULL!	#NULL!	#NULL!	#NULL!	#NULL!	#NULL!	#NULL!	#NULL!	#NULL!	#NULL!	#NULL!	#NULL!	#NULL!	#NULL!
54	4	1	0	2	#NULL!	#NULL!		7	#NULL!	#NULL!	#NULL!		#NULL!		#NULL!		1	2	2		#NULL!		1		0	1	2	1		#NULL!		1		1	1	1	#NULL!	#NULL!	#NULL!	#NULL!	#NULL!	#NULL!	#NULL!	#NULL!	#NULL!	#NULL!	#NULL!	#NULL!	#NULL!
66	6	1	0	5	#NULL!	#NULL!		5	#NULL!	#NULL!	#NULL!		#NULL!		#NULL!		0	#NULL!	#NULL!		4	Heb vrije tijd zat	#NULL!		0	0	#NULL!	#NULL!		3		#NULL!		1	3	1	#NULL!	#NULL!	#NULL!	#NULL!	#NULL!	#NULL!	#NULL!	#NULL!	#NULL!	#NULL!	#NULL!	#NULL!	#NULL!
66	6	1	0	2	#NULL!	#NULL!		7	#NULL!	#NULL!	#NULL!		#NULL!		#NULL!		0	#NULL!	#NULL!		3		#NULL!		0	0	#NULL!	#NULL!		3		#NULL!		1	2	2	0	0	0	0	0	1	1	1	0	#NULL!	#NULL!	#NULL!	#NULL!
57	5	1	0	3	#NULL!	#NULL!		5	#NULL!	#NULL!	#NULL!		#NULL!		#NULL!		0	#NULL!	#NULL!		3		#NULL!		0	0	#NULL!	#NULL!		3		#NULL!		1	2	4	1	0	0	1	0	1	1	0	0	1	#NULL!	#NULL!	1
50	4	2	#NULL!		#NULL!	#NULL!		5	#NULL!	#NULL!	#NULL!		#NULL!		#NULL!		0	#NULL!	#NULL!		3		#NULL!		1	0	#NULL!	#NULL!		1		#NULL!		0	#NULL!	#NULL!	#NULL!	#NULL!	#NULL!	#NULL!	#NULL!	#NULL!	#NULL!	#NULL!	#NULL!	#NULL!	#NULL!	#NULL!	#NULL!
27	2	2	#NULL!		#NULL!	#NULL!		4	#NULL!	#NULL!	#NULL!		#NULL!		#NULL!		0	#NULL!	#NULL!		1		#NULL!		0	0	#NULL!	#NULL!		1		#NULL!		1	1	4	0	0	0	1	0	0	0	1	0	#NULL!	#NULL!	#NULL!	1
61	5	1	0	2	#NULL!	#NULL!		6	#NULL!	#NULL!	#NULL!		#NULL!		#NULL!		0	#NULL!	#NULL!		3		#NULL!		1	0	#NULL!	#NULL!		3		#NULL!		0	#NULL!	#NULL!	#NULL!	#NULL!	#NULL!	#NULL!	#NULL!	#NULL!	#NULL!	#NULL!	#NULL!	#NULL!	#NULL!	#NULL!	#NULL!
52	4	1	1	1	#NULL!	#NULL!		5	#NULL!	#NULL!	#NULL!		#NULL!		#NULL!		1	1	1		#NULL!		2		0	0	#NULL!	#NULL!		1		#NULL!		0	#NULL!	#NULL!	#NULL!	#NULL!	#NULL!	#NULL!	#NULL!	#NULL!	#NULL!	#NULL!	#NULL!	#NULL!	#NULL!	#NULL!	#NULL!
45	4	1	1	3	#NULL!	#NULL!		6	#NULL!	#NULL!	#NULL!		#NULL!		#NULL!		0	#NULL!	#NULL!		3		#NULL!		1	0	#NULL!	#NULL!		3		#NULL!		0	#NULL!	#NULL!	#NULL!	#NULL!	#NULL!	#NULL!	#NULL!	#NULL!	#NULL!	#NULL!	#NULL!	#NULL!	#NULL!	#NULL!	#NULL!
25	2	2	#NULL!		#NULL!	#NULL!		8	#NULL!	#NULL!	#NULL!		#NULL!		#NULL!		0	#NULL!	#NULL!		3		#NULL!		1	0	#NULL!	#NULL!		3		#NULL!		0	#NULL!	#NULL!	#NULL!	#NULL!	#NULL!	#NULL!	#NULL!	#NULL!	#NULL!	#NULL!	#NULL!	#NULL!	#NULL!	#NULL!	#NULL!
62	5	1	0	2	#NULL!	#NULL!		7	#NULL!	#NULL!	#NULL!		#NULL!		#NULL!		0	#NULL!	#NULL!		3		#NULL!		0	0	#NULL!	#NULL!		3		#NULL!		1	1	1	#NULL!	#NULL!	#NULL!	#NULL!	#NULL!	#NULL!	#NULL!	#NULL!	#NULL!	#NULL!	#NULL!	#NULL!	#NULL!
69	6	1	0	2	#NULL!	#NULL!		8	#NULL!	#NULL!	#NULL!		#NULL!		#NULL!		1	2	3		#NULL!		2		0	0	#NULL!	#NULL!		1		#NULL!		0	#NULL!	#NULL!	#NULL!	#NULL!	#NULL!	#NULL!	#NULL!	#NULL!	#NULL!	#NULL!	#NULL!	#NULL!	#NULL!	#NULL!	#NULL!
73	6	2	#NULL!		#NULL!	#NULL!		8	#NULL!	#NULL!	#NULL!		#NULL!		#NULL!		1	3	3		#NULL!		2		0	0	#NULL!	#NULL!		4	ik vind in deze prod. niet relevant	#NULL!		0	#NULL!	#NULL!	#NULL!	#NULL!	#NULL!	#NULL!	#NULL!	#NULL!	#NULL!	#NULL!	#NULL!	#NULL!	#NULL!	#NULL!	#NULL!
72	6	1	0	3	#NULL!	#NULL!		5	#NULL!	#NULL!	#NULL!		#NULL!		#NULL!		0	#NULL!	#NULL!		1		#NULL!		0	0	#NULL!	#NULL!		2		#NULL!		1	3	2	0	1	1	0	1	0	1	1	0	#NULL!	2	2	#NULL!
52	4	1	0	2	#NULL!	#NULL!		7	#NULL!	#NULL!	#NULL!		#NULL!		#NULL!		0	#NULL!	#NULL!		3		#NULL!		1	0	#NULL!	#NULL!		3		#NULL!		0	#NULL!	#NULL!	#NULL!	#NULL!	#NULL!	#NULL!	#NULL!	#NULL!	#NULL!	#NULL!	#NULL!	#NULL!	#NULL!	#NULL!	#NULL!
24	1	2	#NULL!		#NULL!	#NULL!		8	#NULL!	#NULL!	#NULL!		#NULL!		#NULL!		0	#NULL!	#NULL!		3		#NULL!		0	1	1	1		#NULL!		2		0	#NULL!	#NULL!	#NULL!	#NULL!	#NULL!	#NULL!	#NULL!	#NULL!	#NULL!	#NULL!	#NULL!	#NULL!	#NULL!	#NULL!	#NULL!
54	4	1	0	4	#NULL!	#NULL!		8	#NULL!	#NULL!	#NULL!		#NULL!		#NULL!		0	#NULL!	#NULL!		1		#NULL!		1	0	#NULL!	#NULL!		1		#NULL!		0	#NULL!	#NULL!	#NULL!	#NULL!	#NULL!	#NULL!	#NULL!	#NULL!	#NULL!	#NULL!	#NULL!	#NULL!	#NULL!	#NULL!	#NULL!
55	5	2	#NULL!		#NULL!	#NULL!		4	#NULL!	#NULL!	#NULL!		#NULL!		#NULL!		1	2	1		#NULL!		1		0	0	#NULL!	#NULL!		3		#NULL!		1	3	3	0	0	0	0	0	1	0	0	0	#NULL!	#NULL!	#NULL!	#NULL!
70	6	1	0	2	#NULL!	#NULL!		7	#NULL!	#NULL!	#NULL!		#NULL!		#NULL!		0	#NULL!	#NULL!		3		#NULL!		0	0	#NULL!	#NULL!		3		#NULL!		1	1	3	0	1	0	0	0	1	1	1	0	#NULL!	2	#NULL!	#NULL!
31	2	2	#NULL!		#NULL!	#NULL!		7	#NULL!	#NULL!	#NULL!		#NULL!		#NULL!		0	#NULL!	#NULL!		3		#NULL!		0	1	2	3		#NULL!		1		1	2	3	1	1	0	0	1	0	1	1	0	2	1	#NULL!	#NULL!
32	2	2	#NULL!		#NULL!	#NULL!		5	#NULL!	#NULL!	#NULL!		#NULL!		#NULL!		1	2	3		#NULL!		3		0	0	#NULL!	#NULL!		3		#NULL!		1	1	2	1	0	0	0	0	1	0	0	0	1	#NULL!	#NULL!	#NULL!
36	3	1	2	2	#NULL!	#NULL!		5	#NULL!	#NULL!	#NULL!		#NULL!		#NULL!		0	#NULL!	#NULL!		2		#NULL!		1	0	#NULL!	#NULL!		3		#NULL!		0	#NULL!	#NULL!	#NULL!	#NULL!	#NULL!	#NULL!	#NULL!	#NULL!	#NULL!	#NULL!	#NULL!	#NULL!	#NULL!	#NULL!	#NULL!
74	6	1	0	2	#NULL!	#NULL!		7	#NULL!	#NULL!	#NULL!		#NULL!		#NULL!		1	2	3		#NULL!		2		0	0	#NULL!	#NULL!		3		#NULL!		0	#NULL!	#NULL!	#NULL!	#NULL!	#NULL!	#NULL!	#NULL!	#NULL!	#NULL!	#NULL!	#NULL!	#NULL!	#NULL!	#NULL!	#NULL!
67	6	1	0	2	#NULL!	#NULL!		7	#NULL!	#NULL!	#NULL!		#NULL!		#NULL!		0	#NULL!	#NULL!		2		#NULL!		0	1	2	2		#NULL!		2		1	2	4	1	0	0	0	0	1	1	1	0	1	#NULL!	#NULL!	#NULL!
54	4	2	#NULL!		#NULL!	#NULL!		8	#NULL!	#NULL!	#NULL!		#NULL!		#NULL!		0	#NULL!	#NULL!		1		#NULL!		0	0	#NULL!	#NULL!		3		#NULL!		1	2	2	0	0	1	0	0	0	0	1	0	#NULL!	#NULL!	2	#NULL!
59	5	1	0	2	#NULL!	#NULL!		7	#NULL!	#NULL!	#NULL!		#NULL!		#NULL!		0	#NULL!	#NULL!		1		#NULL!		0	1	2	2		#NULL!		2		0	#NULL!	#NULL!	#NULL!	#NULL!	#NULL!	#NULL!	#NULL!	#NULL!	#NULL!	#NULL!	#NULL!	#NULL!	#NULL!	#NULL!	#NULL!
36	3	1	1	1	#NULL!	#NULL!		6	#NULL!	#NULL!	#NULL!		#NULL!		#NULL!		1	1	1		#NULL!		1		0	0	#NULL!	#NULL!		1		#NULL!		1	1	1	#NULL!	#NULL!	#NULL!	#NULL!	#NULL!	#NULL!	#NULL!	#NULL!	#NULL!	#NULL!	#NULL!	#NULL!	#NULL!
72	6	1	0	1	#NULL!	#NULL!		7	#NULL!	#NULL!	#NULL!		#NULL!		#NULL!		1	3	2		#NULL!		2		0	0	#NULL!	#NULL!		4	geen issue op mijn leeftijd	#NULL!		0	#NULL!	#NULL!	#NULL!	#NULL!	#NULL!	#NULL!	#NULL!	#NULL!	#NULL!	#NULL!	#NULL!	#NULL!	#NULL!	#NULL!	#NULL!
54	4	2	#NULL!		#NULL!	#NULL!		7	#NULL!	#NULL!	#NULL!		#NULL!		#NULL!		1	3	3		#NULL!		2		0	1	3	3		#NULL!		2		0	#NULL!	#NULL!	#NULL!	#NULL!	#NULL!	#NULL!	#NULL!	#NULL!	#NULL!	#NULL!	#NULL!	#NULL!	#NULL!	#NULL!	#NULL!
66	6	1	0	5	#NULL!	#NULL!		4	#NULL!	#NULL!	#NULL!		#NULL!		#NULL!		1	1	1		#NULL!		1		0	0	#NULL!	#NULL!		3		#NULL!		1	2	1	#NULL!	#NULL!	#NULL!	#NULL!	#NULL!	#NULL!	#NULL!	#NULL!	#NULL!	#NULL!	#NULL!	#NULL!	#NULL!
23	1	2	#NULL!		#NULL!	#NULL!		7	#NULL!	#NULL!	#NULL!		#NULL!		#NULL!		0	#NULL!	#NULL!		3		#NULL!		0	1	2	2		#NULL!		2		0	#NULL!	#NULL!	#NULL!	#NULL!	#NULL!	#NULL!	#NULL!	#NULL!	#NULL!	#NULL!	#NULL!	#NULL!	#NULL!	#NULL!	#NULL!
61	5	1	0	2	#NULL!	#NULL!		5	#NULL!	#NULL!	#NULL!		#NULL!		#NULL!		0	#NULL!	#NULL!		1		#NULL!		0	0	#NULL!	#NULL!		3		#NULL!		1	2	1	#NULL!	#NULL!	#NULL!	#NULL!	#NULL!	#NULL!	#NULL!	#NULL!	#NULL!	#NULL!	#NULL!	#NULL!	#NULL!
27	2	2	#NULL!		#NULL!	#NULL!		7	#NULL!	#NULL!	#NULL!		#NULL!		#NULL!		0	#NULL!	#NULL!		2		#NULL!		0	1	2	2		#NULL!		2		0	#NULL!	#NULL!	#NULL!	#NULL!	#NULL!	#NULL!	#NULL!	#NULL!	#NULL!	#NULL!	#NULL!	#NULL!	#NULL!	#NULL!	#NULL!
58	5	2	#NULL!		#NULL!	#NULL!		7	#NULL!	#NULL!	#NULL!		#NULL!		#NULL!		1	3	1		#NULL!		3		0	1	3	1		#NULL!		2		1	3	1	#NULL!	#NULL!	#NULL!	#NULL!	#NULL!	#NULL!	#NULL!	#NULL!	#NULL!	#NULL!	#NULL!	#NULL!	#NULL!
70	6	1	0	2	#NULL!	#NULL!		4	#NULL!	#NULL!	#NULL!		#NULL!		#NULL!		0	#NULL!	#NULL!		2		#NULL!		1	0	#NULL!	#NULL!		1		#NULL!		0	#NULL!	#NULL!	#NULL!	#NULL!	#NULL!	#NULL!	#NULL!	#NULL!	#NULL!	#NULL!	#NULL!	#NULL!	#NULL!	#NULL!	#NULL!
69	6	1	0	4	#NULL!	#NULL!		5	#NULL!	#NULL!	#NULL!		#NULL!		#NULL!		0	#NULL!	#NULL!		2		#NULL!		1	0	#NULL!	#NULL!		3		#NULL!		0	#NULL!	#NULL!	#NULL!	#NULL!	#NULL!	#NULL!	#NULL!	#NULL!	#NULL!	#NULL!	#NULL!	#NULL!	#NULL!	#NULL!	#NULL!
49	4	2	#NULL!		#NULL!	#NULL!		5	#NULL!	#NULL!	#NULL!		#NULL!		#NULL!		0	#NULL!	#NULL!		4	Recreatie is voor mij vrije tijd	#NULL!		0	0	#NULL!	#NULL!		1		#NULL!		1	1	3	0	0	0	0	0	1	1	1	0	#NULL!	#NULL!	#NULL!	#NULL!
51	4	2	#NULL!		#NULL!	#NULL!		5	#NULL!	#NULL!	#NULL!		#NULL!		#NULL!		0	#NULL!	#NULL!		2		#NULL!		1	0	#NULL!	#NULL!		2		#NULL!		0	#NULL!	#NULL!	#NULL!	#NULL!	#NULL!	#NULL!	#NULL!	#NULL!	#NULL!	#NULL!	#NULL!	#NULL!	#NULL!	#NULL!	#NULL!
35	3	2	#NULL!		#NULL!	#NULL!		7	#NULL!	#NULL!	#NULL!		#NULL!		#NULL!		0	#NULL!	#NULL!		2		#NULL!		1	0	#NULL!	#NULL!		2		#NULL!		0	#NULL!	#NULL!	#NULL!	#NULL!	#NULL!	#NULL!	#NULL!	#NULL!	#NULL!	#NULL!	#NULL!	#NULL!	#NULL!	#NULL!	#NULL!
49	4	1	0	1	#NULL!	#NULL!		5	#NULL!	#NULL!	#NULL!		#NULL!		#NULL!		0	#NULL!	#NULL!		3		#NULL!		1	0	#NULL!	#NULL!		3		#NULL!		0	#NULL!	#NULL!	#NULL!	#NULL!	#NULL!	#NULL!	#NULL!	#NULL!	#NULL!	#NULL!	#NULL!	#NULL!	#NULL!	#NULL!	#NULL!
43	3	2	#NULL!		#NULL!	#NULL!		5	#NULL!	#NULL!	#NULL!		#NULL!		#NULL!		0	#NULL!	#NULL!		3		#NULL!		1	0	#NULL!	#NULL!		3		#NULL!		0	#NULL!	#NULL!	#NULL!	#NULL!	#NULL!	#NULL!	#NULL!	#NULL!	#NULL!	#NULL!	#NULL!	#NULL!	#NULL!	#NULL!	#NULL!
40	3	1	1	1	#NULL!	#NULL!		5	#NULL!	#NULL!	#NULL!		#NULL!		#NULL!		0	#NULL!	#NULL!		4	de vragen zijn moeilijk gesteld kan ze niet goed plaatsen	#NULL!		0	1	2	1		#NULL!		2		0	#NULL!	#NULL!	#NULL!	#NULL!	#NULL!	#NULL!	#NULL!	#NULL!	#NULL!	#NULL!	#NULL!	#NULL!	#NULL!	#NULL!	#NULL!
68	6	1	0	4	#NULL!	#NULL!		5	#NULL!	#NULL!	#NULL!		#NULL!		#NULL!		0	#NULL!	#NULL!		3		#NULL!		0	0	#NULL!	#NULL!		1		#NULL!		1	2	3	0	0	0	1	0	1	0	1	0	#NULL!	#NULL!	#NULL!	1
67	6	1	0	2	#NULL!	#NULL!		8	#NULL!	#NULL!	#NULL!		#NULL!		#NULL!		0	#NULL!	#NULL!		4	dat wordt erg lastig met mijn aandoeningen	#NULL!		0	0	#NULL!	#NULL!		3		#NULL!		1	2	3	1	0	0	0	0	1	0	1	0	1	#NULL!	#NULL!	#NULL!
33	2	1	2	2	#NULL!	#NULL!		8	#NULL!	#NULL!	#NULL!		#NULL!		#NULL!		1	1	2		#NULL!		1		0	0	#NULL!	#NULL!		3		#NULL!		0	#NULL!	#NULL!	#NULL!	#NULL!	#NULL!	#NULL!	#NULL!	#NULL!	#NULL!	#NULL!	#NULL!	#NULL!	#NULL!	#NULL!	#NULL!
35	3	1	2	2	#NULL!	#NULL!		7	#NULL!	#NULL!	#NULL!		#NULL!		#NULL!		1	1	1		#NULL!		1		0	0	#NULL!	#NULL!		1		#NULL!		0	#NULL!	#NULL!	#NULL!	#NULL!	#NULL!	#NULL!	#NULL!	#NULL!	#NULL!	#NULL!	#NULL!	#NULL!	#NULL!	#NULL!	#NULL!
44	3	1	2	2	#NULL!	#NULL!		5	#NULL!	#NULL!	#NULL!		#NULL!		#NULL!		1	2	3		#NULL!		1		0	0	#NULL!	#NULL!		2		#NULL!		0	#NULL!	#NULL!	#NULL!	#NULL!	#NULL!	#NULL!	#NULL!	#NULL!	#NULL!	#NULL!	#NULL!	#NULL!	#NULL!	#NULL!	#NULL!
52	4	2	#NULL!		#NULL!	#NULL!		5	#NULL!	#NULL!	#NULL!		#NULL!		#NULL!		1	2	1		#NULL!		1		0	1	2	2		#NULL!		2		1	2	2	1	0	1	0	0	1	0	1	0	1	#NULL!	2	#NULL!
69	6	1	0	3	#NULL!	#NULL!		3	#NULL!	#NULL!	#NULL!		#NULL!		#NULL!		0	#NULL!	#NULL!		3		#NULL!		0	0	#NULL!	#NULL!		3		#NULL!		1	2	1	#NULL!	#NULL!	#NULL!	#NULL!	#NULL!	#NULL!	#NULL!	#NULL!	#NULL!	#NULL!	#NULL!	#NULL!	#NULL!
51	4	1	1	1	#NULL!	#NULL!		5	#NULL!	#NULL!	#NULL!		#NULL!		#NULL!		0	#NULL!	#NULL!		3		#NULL!		0	0	#NULL!	#NULL!		3		#NULL!		1	1	2	0	0	0	0	1	0	0	1	0	#NULL!	#NULL!	#NULL!	#NULL!
51	4	1	1	1	#NULL!	#NULL!		5	#NULL!	#NULL!	#NULL!		#NULL!		#NULL!		0	#NULL!	#NULL!		3		#NULL!		0	0	#NULL!	#NULL!		3		#NULL!		1	2	3	1	0	0	0	0	1	0	1	0	2	#NULL!	#NULL!	#NULL!
56	5	2	#NULL!		#NULL!	#NULL!		5	#NULL!	#NULL!	#NULL!		#NULL!		#NULL!		1	2	2		#NULL!		2		0	0	#NULL!	#NULL!		3		#NULL!		1	2	2	1	0	0	0	0	1	0	0	0	1	#NULL!	#NULL!	#NULL!
65	6	1	0	1	#NULL!	#NULL!		3	#NULL!	#NULL!	#NULL!		#NULL!		#NULL!		1	2	2		#NULL!		2		0	1	2	2		#NULL!		2		1	2	2	0	0	1	1	0	1	1	1	0	#NULL!	#NULL!	2	2
71	6	1	0	4	#NULL!	#NULL!		6	#NULL!	#NULL!	#NULL!		#NULL!		#NULL!		1	3	2		#NULL!		2		0	0	#NULL!	#NULL!		3		#NULL!		0	#NULL!	#NULL!	#NULL!	#NULL!	#NULL!	#NULL!	#NULL!	#NULL!	#NULL!	#NULL!	#NULL!	#NULL!	#NULL!	#NULL!	#NULL!
45	4	2	#NULL!		#NULL!	#NULL!		7	#NULL!	#NULL!	#NULL!		#NULL!		#NULL!		1	2	3		#NULL!		2		0	0	#NULL!	#NULL!		3		#NULL!		1	2	3	0	0	0	0	0	0	1	1	0	#NULL!	#NULL!	#NULL!	#NULL!
68	6	1	0	2	#NULL!	#NULL!		4	#NULL!	#NULL!	#NULL!		#NULL!		#NULL!		0	#NULL!	#NULL!		2		#NULL!		0	0	#NULL!	#NULL!		2		#NULL!		1	2	1	#NULL!	#NULL!	#NULL!	#NULL!	#NULL!	#NULL!	#NULL!	#NULL!	#NULL!	#NULL!	#NULL!	#NULL!	#NULL!
31	2	2	#NULL!		#NULL!	#NULL!		8	#NULL!	#NULL!	#NULL!		#NULL!		#NULL!		1	2	2		#NULL!		2		0	0	#NULL!	#NULL!		3		#NULL!		0	#NULL!	#NULL!	#NULL!	#NULL!	#NULL!	#NULL!	#NULL!	#NULL!	#NULL!	#NULL!	#NULL!	#NULL!	#NULL!	#NULL!	#NULL!
36	3	2	#NULL!		#NULL!	#NULL!		8	#NULL!	#NULL!	#NULL!		#NULL!		#NULL!		0	#NULL!	#NULL!		3		#NULL!		0	1	2	3		#NULL!		2		1	3	2	0	0	0	0	0	1	0	0	0	#NULL!	#NULL!	#NULL!	#NULL!
67	6	1	0	3	#NULL!	#NULL!		7	#NULL!	#NULL!	#NULL!		#NULL!		#NULL!		1	2	2		#NULL!		2		0	0	#NULL!	#NULL!		4	op oudere leeftijd toch al minder productief	#NULL!		1	2	2	0	0	0	0	0	1	0	1	0	#NULL!	#NULL!	#NULL!	#NULL!
59	5	1	0	2	#NULL!	#NULL!		7	#NULL!	#NULL!	#NULL!		#NULL!		#NULL!		1	2	2		#NULL!		2		0	1	2	2		#NULL!		2		1	2	2	0	0	0	0	0	1	0	0	0	#NULL!	#NULL!	#NULL!	#NULL!
54	4	1	1	3	#NULL!	#NULL!		5	#NULL!	#NULL!	#NULL!		#NULL!		#NULL!		0	#NULL!	#NULL!		3		#NULL!		0	0	#NULL!	#NULL!		3		#NULL!		1	1	1	#NULL!	#NULL!	#NULL!	#NULL!	#NULL!	#NULL!	#NULL!	#NULL!	#NULL!	#NULL!	#NULL!	#NULL!	#NULL!
43	3	1	2	2	#NULL!	#NULL!		5	#NULL!	#NULL!	#NULL!		#NULL!		#NULL!		0	#NULL!	#NULL!		3		#NULL!		1	0	#NULL!	#NULL!		1		#NULL!		0	#NULL!	#NULL!	#NULL!	#NULL!	#NULL!	#NULL!	#NULL!	#NULL!	#NULL!	#NULL!	#NULL!	#NULL!	#NULL!	#NULL!	#NULL!
57	5	2	#NULL!		#NULL!	#NULL!		4	#NULL!	#NULL!	#NULL!		#NULL!		#NULL!		0	#NULL!	#NULL!		3		#NULL!		0	1	1	1		#NULL!		1		0	#NULL!	#NULL!	#NULL!	#NULL!	#NULL!	#NULL!	#NULL!	#NULL!	#NULL!	#NULL!	#NULL!	#NULL!	#NULL!	#NULL!	#NULL!
67	6	2	#NULL!		#NULL!	#NULL!		7	#NULL!	#NULL!	#NULL!		#NULL!		#NULL!		0	#NULL!	#NULL!		3		#NULL!		0	0	#NULL!	#NULL!		1		#NULL!		1	2	1	#NULL!	#NULL!	#NULL!	#NULL!	#NULL!	#NULL!	#NULL!	#NULL!	#NULL!	#NULL!	#NULL!	#NULL!	#NULL!
51	4	1	1	2	#NULL!	#NULL!		7	#NULL!	#NULL!	#NULL!		#NULL!		#NULL!		0	#NULL!	#NULL!		1		#NULL!		0	0	#NULL!	#NULL!		1		#NULL!		1	3	1	#NULL!	#NULL!	#NULL!	#NULL!	#NULL!	#NULL!	#NULL!	#NULL!	#NULL!	#NULL!	#NULL!	#NULL!	#NULL!
56	5	1	0	2	#NULL!	#NULL!		4	#NULL!	#NULL!	#NULL!		#NULL!		#NULL!		0	#NULL!	#NULL!		1		#NULL!		0	0	#NULL!	#NULL!		1		#NULL!		1	3	3	1	0	0	1	1	0	0	0	0	1	#NULL!	#NULL!	1
73	6	1	0	3	#NULL!	#NULL!		5	#NULL!	#NULL!	#NULL!		#NULL!		#NULL!		0	#NULL!	#NULL!		3		#NULL!		0	0	#NULL!	#NULL!		3		#NULL!		1	1	2	0	1	0	1	0	1	0	0	0	#NULL!	2	#NULL!	1
42	3	2	#NULL!		#NULL!	#NULL!		8	#NULL!	#NULL!	#NULL!		#NULL!		#NULL!		0	#NULL!	#NULL!		3		#NULL!		0	1	3	1		#NULL!		2		1	2	1	#NULL!	#NULL!	#NULL!	#NULL!	#NULL!	#NULL!	#NULL!	#NULL!	#NULL!	#NULL!	#NULL!	#NULL!	#NULL!
51	4	2	#NULL!		#NULL!	#NULL!		6	#NULL!	#NULL!	#NULL!		#NULL!		#NULL!		0	#NULL!	#NULL!		3		#NULL!		0	1	1	1		#NULL!		1		1	1	1	#NULL!	#NULL!	#NULL!	#NULL!	#NULL!	#NULL!	#NULL!	#NULL!	#NULL!	#NULL!	#NULL!	#NULL!	#NULL!
51	4	1	1	1	#NULL!	#NULL!		7	#NULL!	#NULL!	#NULL!		#NULL!		#NULL!		0	#NULL!	#NULL!		3		#NULL!		0	0	#NULL!	#NULL!		3		#NULL!		1	1	1	#NULL!	#NULL!	#NULL!	#NULL!	#NULL!	#NULL!	#NULL!	#NULL!	#NULL!	#NULL!	#NULL!	#NULL!	#NULL!
63	5	1	0	2	#NULL!	#NULL!		6	#NULL!	#NULL!	#NULL!		#NULL!		#NULL!		0	#NULL!	#NULL!		3		#NULL!		1	0	#NULL!	#NULL!		3		#NULL!		0	#NULL!	#NULL!	#NULL!	#NULL!	#NULL!	#NULL!	#NULL!	#NULL!	#NULL!	#NULL!	#NULL!	#NULL!	#NULL!	#NULL!	#NULL!
46	4	1	1	2	#NULL!	#NULL!		7	#NULL!	#NULL!	#NULL!		#NULL!		#NULL!		0	#NULL!	#NULL!		4	als ik zo slecht er aan toe ben neem ik aan niet te werken	#NULL!		1	0	#NULL!	#NULL!		4	productiviteit is betrekkelijk, hoe is mijn gevoel dan?	#NULL!		0	#NULL!	#NULL!	#NULL!	#NULL!	#NULL!	#NULL!	#NULL!	#NULL!	#NULL!	#NULL!	#NULL!	#NULL!	#NULL!	#NULL!	#NULL!
38	3	1	2	2	#NULL!	#NULL!		8	#NULL!	#NULL!	#NULL!		#NULL!		#NULL!		0	#NULL!	#NULL!		1		#NULL!		1	0	#NULL!	#NULL!		3		#NULL!		0	#NULL!	#NULL!	#NULL!	#NULL!	#NULL!	#NULL!	#NULL!	#NULL!	#NULL!	#NULL!	#NULL!	#NULL!	#NULL!	#NULL!	#NULL!
31	2	2	#NULL!		#NULL!	#NULL!		8	#NULL!	#NULL!	#NULL!		#NULL!		#NULL!		0	#NULL!	#NULL!		3		#NULL!		1	0	#NULL!	#NULL!		3		#NULL!		0	#NULL!	#NULL!	#NULL!	#NULL!	#NULL!	#NULL!	#NULL!	#NULL!	#NULL!	#NULL!	#NULL!	#NULL!	#NULL!	#NULL!	#NULL!
37	3	1	3	3	#NULL!	#NULL!		5	#NULL!	#NULL!	#NULL!		#NULL!		#NULL!		0	#NULL!	#NULL!		2		#NULL!		0	0	#NULL!	#NULL!		1		#NULL!		1	2	2	0	0	0	0	0	1	0	0	0	#NULL!	#NULL!	#NULL!	#NULL!
64	5	1	0	2	#NULL!	#NULL!		8	#NULL!	#NULL!	#NULL!		#NULL!		#NULL!		1	2	1		#NULL!		3		0	0	#NULL!	#NULL!		4	niet meer werken onder die omstandigheden	#NULL!		1	2	2	0	1	1	0	0	0	0	1	0	#NULL!	2	2	#NULL!
59	5	1	1	2	#NULL!	#NULL!		7	#NULL!	#NULL!	#NULL!		#NULL!		#NULL!		1	2	2		#NULL!		2		0	0	#NULL!	#NULL!		2		#NULL!		0	#NULL!	#NULL!	#NULL!	#NULL!	#NULL!	#NULL!	#NULL!	#NULL!	#NULL!	#NULL!	#NULL!	#NULL!	#NULL!	#NULL!	#NULL!
63	5	1	0	2	#NULL!	#NULL!		3	#NULL!	#NULL!	#NULL!		#NULL!		#NULL!		0	#NULL!	#NULL!		1		#NULL!		0	1	2	2		#NULL!		2		0	#NULL!	#NULL!	#NULL!	#NULL!	#NULL!	#NULL!	#NULL!	#NULL!	#NULL!	#NULL!	#NULL!	#NULL!	#NULL!	#NULL!	#NULL!
46	4	1	2	2	#NULL!	#NULL!		5	#NULL!	#NULL!	#NULL!		#NULL!		#NULL!		0	#NULL!	#NULL!		1		#NULL!		1	0	#NULL!	#NULL!		3		#NULL!		0	#NULL!	#NULL!	#NULL!	#NULL!	#NULL!	#NULL!	#NULL!	#NULL!	#NULL!	#NULL!	#NULL!	#NULL!	#NULL!	#NULL!	#NULL!
52	4	2	#NULL!		#NULL!	#NULL!		5	#NULL!	#NULL!	#NULL!		#NULL!		#NULL!		1	3	3		#NULL!		2		0	0	#NULL!	#NULL!		4	produktiviteit van werk als bekent is dat je nog mar 1 jaar leeft?	#NULL!		1	3	2	1	0	0	0	0	1	0	1	0	1	#NULL!	#NULL!	#NULL!
44	3	1	3	3	#NULL!	#NULL!		8	#NULL!	#NULL!	#NULL!		#NULL!		#NULL!		0	#NULL!	#NULL!		2		#NULL!		0	1	1	1		#NULL!		1		0	#NULL!	#NULL!	#NULL!	#NULL!	#NULL!	#NULL!	#NULL!	#NULL!	#NULL!	#NULL!	#NULL!	#NULL!	#NULL!	#NULL!	#NULL!
67	6	1	0	3	#NULL!	#NULL!		7	#NULL!	#NULL!	#NULL!		#NULL!		#NULL!		1	2	3		#NULL!		2		0	0	#NULL!	#NULL!		1		#NULL!		0	#NULL!	#NULL!	#NULL!	#NULL!	#NULL!	#NULL!	#NULL!	#NULL!	#NULL!	#NULL!	#NULL!	#NULL!	#NULL!	#NULL!	#NULL!
50	4	2	#NULL!		#NULL!	#NULL!		4	#NULL!	#NULL!	#NULL!		#NULL!		#NULL!		0	#NULL!	#NULL!		2		#NULL!		0	0	#NULL!	#NULL!		2		#NULL!		1	3	1	#NULL!	#NULL!	#NULL!	#NULL!	#NULL!	#NULL!	#NULL!	#NULL!	#NULL!	#NULL!	#NULL!	#NULL!	#NULL!
52	4	1	0	2	#NULL!	#NULL!		3	#NULL!	#NULL!	#NULL!		#NULL!		#NULL!		0	#NULL!	#NULL!		3		#NULL!		1	0	#NULL!	#NULL!		1		#NULL!		0	#NULL!	#NULL!	#NULL!	#NULL!	#NULL!	#NULL!	#NULL!	#NULL!	#NULL!	#NULL!	#NULL!	#NULL!	#NULL!	#NULL!	#NULL!
50	4	2	#NULL!		#NULL!	#NULL!		7	#NULL!	#NULL!	#NULL!		#NULL!		#NULL!		0	#NULL!	#NULL!		2		#NULL!		0	1	2	2		#NULL!		2		1	2	3	0	0	0	0	0	1	0	1	1	#NULL!	#NULL!	#NULL!	#NULL!
52	4	2	#NULL!		#NULL!	#NULL!		7	#NULL!	#NULL!	#NULL!		#NULL!		#NULL!		0	#NULL!	#NULL!		1		#NULL!		0	1	2	1		#NULL!		2		0	#NULL!	#NULL!	#NULL!	#NULL!	#NULL!	#NULL!	#NULL!	#NULL!	#NULL!	#NULL!	#NULL!	#NULL!	#NULL!	#NULL!	#NULL!
43	3	1	1	2	#NULL!	#NULL!		7	#NULL!	#NULL!	#NULL!		#NULL!		#NULL!		0	#NULL!	#NULL!		3		#NULL!		0	0	#NULL!	#NULL!		3		#NULL!		1	3	1	#NULL!	#NULL!	#NULL!	#NULL!	#NULL!	#NULL!	#NULL!	#NULL!	#NULL!	#NULL!	#NULL!	#NULL!	#NULL!
51	4	2	#NULL!		#NULL!	#NULL!		7	#NULL!	#NULL!	#NULL!		#NULL!		#NULL!		0	#NULL!	#NULL!		1		#NULL!		0	1	1	2		#NULL!		2		0	#NULL!	#NULL!	#NULL!	#NULL!	#NULL!	#NULL!	#NULL!	#NULL!	#NULL!	#NULL!	#NULL!	#NULL!	#NULL!	#NULL!	#NULL!
39	3	1	2	2	#NULL!	#NULL!		7	#NULL!	#NULL!	#NULL!		#NULL!		#NULL!		0	#NULL!	#NULL!		4	ik heb heel veel vrije tijd.	#NULL!		0	0	#NULL!	#NULL!		3		#NULL!		1	2	1	#NULL!	#NULL!	#NULL!	#NULL!	#NULL!	#NULL!	#NULL!	#NULL!	#NULL!	#NULL!	#NULL!	#NULL!	#NULL!
48	4	1	0	4	#NULL!	#NULL!		6	#NULL!	#NULL!	#NULL!		#NULL!		#NULL!		0	#NULL!	#NULL!		3		#NULL!		1	0	#NULL!	#NULL!		3		#NULL!		0	#NULL!	#NULL!	#NULL!	#NULL!	#NULL!	#NULL!	#NULL!	#NULL!	#NULL!	#NULL!	#NULL!	#NULL!	#NULL!	#NULL!	#NULL!
67	6	1	1	2	#NULL!	#NULL!		2	#NULL!	#NULL!	#NULL!		#NULL!		#NULL!		0	#NULL!	#NULL!		1		#NULL!		0	0	#NULL!	#NULL!		4	ik ben niet meer porductief	#NULL!		1	2	3	1	0	1	0	0	1	1	0	0	1	#NULL!	2	#NULL!
64	5	2	#NULL!		#NULL!	#NULL!		6	#NULL!	#NULL!	#NULL!		#NULL!		#NULL!		0	#NULL!	#NULL!		3		#NULL!		1	0	#NULL!	#NULL!		3		#NULL!		0	#NULL!	#NULL!	#NULL!	#NULL!	#NULL!	#NULL!	#NULL!	#NULL!	#NULL!	#NULL!	#NULL!	#NULL!	#NULL!	#NULL!	#NULL!
61	5	1	0	3	#NULL!	#NULL!		6	#NULL!	#NULL!	#NULL!		#NULL!		#NULL!		1	1	1		#NULL!		1		0	0	#NULL!	#NULL!		3		#NULL!		0	#NULL!	#NULL!	#NULL!	#NULL!	#NULL!	#NULL!	#NULL!	#NULL!	#NULL!	#NULL!	#NULL!	#NULL!	#NULL!	#NULL!	#NULL!
37	3	2	#NULL!		#NULL!	#NULL!		3	#NULL!	#NULL!	#NULL!		#NULL!		#NULL!		0	#NULL!	#NULL!		2		#NULL!		0	1	3	3		#NULL!		2		0	#NULL!	#NULL!	#NULL!	#NULL!	#NULL!	#NULL!	#NULL!	#NULL!	#NULL!	#NULL!	#NULL!	#NULL!	#NULL!	#NULL!	#NULL!
34	2	2	#NULL!		#NULL!	#NULL!		6	#NULL!	#NULL!	#NULL!		#NULL!		#NULL!		1	2	3		#NULL!		3		0	1	2	3		#NULL!		2		1	2	4	0	0	0	0	0	0	0	1	1	#NULL!	#NULL!	#NULL!	#NULL!
43	3	1	2	2	#NULL!	#NULL!		8	#NULL!	#NULL!	#NULL!		#NULL!		#NULL!		0	#NULL!	#NULL!		4	Als ik niet meer deelneem aan het arbeidsproces is alle tijd immers "vrije tijd"	#NULL!		0	0	#NULL!	#NULL!		4	ik ging ervan uit dat met een kwaliteit van leven van 24 ik hoogstwaarschijnlijk niet meer zou deelnemen aan het arbeidsproces	#NULL!		1	3	1	#NULL!	#NULL!	#NULL!	#NULL!	#NULL!	#NULL!	#NULL!	#NULL!	#NULL!	#NULL!	#NULL!	#NULL!	#NULL!
24	1	2	#NULL!		#NULL!	#NULL!		5	#NULL!	#NULL!	#NULL!		#NULL!		#NULL!		0	#NULL!	#NULL!		1		#NULL!		0	1	2	2		#NULL!		2		0	#NULL!	#NULL!	#NULL!	#NULL!	#NULL!	#NULL!	#NULL!	#NULL!	#NULL!	#NULL!	#NULL!	#NULL!	#NULL!	#NULL!	#NULL!
43	3	2	#NULL!		#NULL!	#NULL!		5	#NULL!	#NULL!	#NULL!		#NULL!		#NULL!		0	#NULL!	#NULL!		1		#NULL!		1	0	#NULL!	#NULL!		4	Dat is niet belangrijk.	#NULL!		0	#NULL!	#NULL!	#NULL!	#NULL!	#NULL!	#NULL!	#NULL!	#NULL!	#NULL!	#NULL!	#NULL!	#NULL!	#NULL!	#NULL!	#NULL!
72	6	1	0	3	#NULL!	#NULL!		5	#NULL!	#NULL!	#NULL!		#NULL!		#NULL!		1	2	2		#NULL!		2		0	0	#NULL!	#NULL!		2		#NULL!		0	#NULL!	#NULL!	#NULL!	#NULL!	#NULL!	#NULL!	#NULL!	#NULL!	#NULL!	#NULL!	#NULL!	#NULL!	#NULL!	#NULL!	#NULL!
64	5	1	0	3	#NULL!	#NULL!		6	#NULL!	#NULL!	#NULL!		#NULL!		#NULL!		1	1	3		#NULL!		2		0	0	#NULL!	#NULL!		3		#NULL!		0	#NULL!	#NULL!	#NULL!	#NULL!	#NULL!	#NULL!	#NULL!	#NULL!	#NULL!	#NULL!	#NULL!	#NULL!	#NULL!	#NULL!	#NULL!
54	4	2	#NULL!		#NULL!	#NULL!		4	#NULL!	#NULL!	#NULL!		#NULL!		#NULL!		0	#NULL!	#NULL!		3		#NULL!		1	0	#NULL!	#NULL!		3		#NULL!		0	#NULL!	#NULL!	#NULL!	#NULL!	#NULL!	#NULL!	#NULL!	#NULL!	#NULL!	#NULL!	#NULL!	#NULL!	#NULL!	#NULL!	#NULL!
58	5	1	0	4	#NULL!	#NULL!		5	#NULL!	#NULL!	#NULL!		#NULL!		#NULL!		0	#NULL!	#NULL!		2		#NULL!		1	0	#NULL!	#NULL!		1		#NULL!		0	#NULL!	#NULL!	#NULL!	#NULL!	#NULL!	#NULL!	#NULL!	#NULL!	#NULL!	#NULL!	#NULL!	#NULL!	#NULL!	#NULL!	#NULL!
44	3	2	#NULL!		#NULL!	#NULL!		6	#NULL!	#NULL!	#NULL!		#NULL!		#NULL!		1	2	2		#NULL!		1		0	0	#NULL!	#NULL!		2		#NULL!		1	2	2	1	0	1	1	1	1	1	1	0	2	#NULL!	2	1
30	2	1	2	2	#NULL!	#NULL!		7	#NULL!	#NULL!	#NULL!		#NULL!		#NULL!		0	#NULL!	#NULL!		2		#NULL!		0	1	2	2		#NULL!		2		0	#NULL!	#NULL!	#NULL!	#NULL!	#NULL!	#NULL!	#NULL!	#NULL!	#NULL!	#NULL!	#NULL!	#NULL!	#NULL!	#NULL!	#NULL!
65	6	1	0	2	#NULL!	#NULL!		5	#NULL!	#NULL!	#NULL!		#NULL!		#NULL!		0	#NULL!	#NULL!		3		#NULL!		0	0	#NULL!	#NULL!		3		#NULL!		1	2	3	0	0	0	1	0	0	0	0	0	#NULL!	#NULL!	#NULL!	#NULL!
75	6	1	0	3	#NULL!	#NULL!		6	#NULL!	#NULL!	#NULL!		#NULL!		#NULL!		0	#NULL!	#NULL!		2		#NULL!		1	0	#NULL!	#NULL!		4	Ik geloof niet dat ik dan nog productief hoef te zijn	#NULL!		0	#NULL!	#NULL!	#NULL!	#NULL!	#NULL!	#NULL!	#NULL!	#NULL!	#NULL!	#NULL!	#NULL!	#NULL!	#NULL!	#NULL!	#NULL!
66	6	2	#NULL!		#NULL!	#NULL!		3	#NULL!	#NULL!	#NULL!		#NULL!		#NULL!		0	#NULL!	#NULL!		3		#NULL!		1	0	#NULL!	#NULL!		1		#NULL!		0	#NULL!	#NULL!	#NULL!	#NULL!	#NULL!	#NULL!	#NULL!	#NULL!	#NULL!	#NULL!	#NULL!	#NULL!	#NULL!	#NULL!	#NULL!
44	3	1	1	1	#NULL!	#NULL!		5	#NULL!	#NULL!	#NULL!		#NULL!		#NULL!		0	#NULL!	#NULL!		2		#NULL!		1	0	#NULL!	#NULL!		3		#NULL!		0	#NULL!	#NULL!	#NULL!	#NULL!	#NULL!	#NULL!	#NULL!	#NULL!	#NULL!	#NULL!	#NULL!	#NULL!	#NULL!	#NULL!	#NULL!
74	6	1	0	4	#NULL!	#NULL!		5	#NULL!	#NULL!	#NULL!		#NULL!		#NULL!		0	#NULL!	#NULL!		3		#NULL!		0	1	2	3		#NULL!		2		1	2	3	1	0	0	0	0	1	0	0	0	1	#NULL!	#NULL!	#NULL!
65	6	1	0	4	#NULL!	#NULL!		8	#NULL!	#NULL!	#NULL!		#NULL!		#NULL!		0	#NULL!	#NULL!		1		#NULL!		0	1	2	3		#NULL!		2		1	2	4	0	0	0	0	0	1	0	1	0	#NULL!	#NULL!	#NULL!	#NULL!
51	4	1	0	2	#NULL!	#NULL!		3	#NULL!	#NULL!	#NULL!		#NULL!		#NULL!		0	#NULL!	#NULL!		2		#NULL!		1	0	#NULL!	#NULL!		3		#NULL!		0	#NULL!	#NULL!	#NULL!	#NULL!	#NULL!	#NULL!	#NULL!	#NULL!	#NULL!	#NULL!	#NULL!	#NULL!	#NULL!	#NULL!	#NULL!
72	6	1	0	1	#NULL!	#NULL!		3	#NULL!	#NULL!	#NULL!		#NULL!		#NULL!		1	2	1		#NULL!		3		0	0	#NULL!	#NULL!		3		#NULL!		0	#NULL!	#NULL!	#NULL!	#NULL!	#NULL!	#NULL!	#NULL!	#NULL!	#NULL!	#NULL!	#NULL!	#NULL!	#NULL!	#NULL!	#NULL!
57	5	1	0	4	#NULL!	#NULL!		5	#NULL!	#NULL!	#NULL!		#NULL!		#NULL!		0	#NULL!	#NULL!		4	IDEM	#NULL!		1	0	#NULL!	#NULL!		4	HOE DAN OOK IK HEB HET GELD NIET	#NULL!		0	#NULL!	#NULL!	#NULL!	#NULL!	#NULL!	#NULL!	#NULL!	#NULL!	#NULL!	#NULL!	#NULL!	#NULL!	#NULL!	#NULL!	#NULL!
64	5	1	0	2	#NULL!	#NULL!		3	#NULL!	#NULL!	#NULL!		#NULL!		#NULL!		0	#NULL!	#NULL!		3		#NULL!		0	0	#NULL!	#NULL!		3		#NULL!		1	3	2	0	0	1	0	0	0	1	1	0	#NULL!	#NULL!	2	#NULL!
46	4	1	3	3	#NULL!	#NULL!		5	#NULL!	#NULL!	#NULL!		#NULL!		#NULL!		1	3	2		#NULL!		2		0	1	3	2		#NULL!		2		1	3	3	1	0	0	0	0	1	0	1	0	1	#NULL!	#NULL!	#NULL!
39	3	1	1	1	#NULL!	#NULL!		3	#NULL!	#NULL!	#NULL!		#NULL!		#NULL!		0	#NULL!	#NULL!		3		#NULL!		0	1	1	2		#NULL!		2		1	1	2	1	1	0	1	0	1	1	1	0	1	1	#NULL!	1
68	6	1	0	2	#NULL!	#NULL!		5	#NULL!	#NULL!	#NULL!		#NULL!		#NULL!		0	#NULL!	#NULL!		3		#NULL!		0	1	3	2		#NULL!		2		0	#NULL!	#NULL!	#NULL!	#NULL!	#NULL!	#NULL!	#NULL!	#NULL!	#NULL!	#NULL!	#NULL!	#NULL!	#NULL!	#NULL!	#NULL!
53	4	2	#NULL!		#NULL!	#NULL!		7	#NULL!	#NULL!	#NULL!		#NULL!		#NULL!		0	#NULL!	#NULL!		2		#NULL!		1	0	#NULL!	#NULL!		4	Dat lijkt me helemaal niet belangrijk in deze omstandigheden.	#NULL!		0	#NULL!	#NULL!	#NULL!	#NULL!	#NULL!	#NULL!	#NULL!	#NULL!	#NULL!	#NULL!	#NULL!	#NULL!	#NULL!	#NULL!	#NULL!
60	5	1	0	5	#NULL!	#NULL!		4	#NULL!	#NULL!	#NULL!		#NULL!		#NULL!		0	#NULL!	#NULL!		1		#NULL!		0	0	#NULL!	#NULL!		2		#NULL!		1	1	1	#NULL!	#NULL!	#NULL!	#NULL!	#NULL!	#NULL!	#NULL!	#NULL!	#NULL!	#NULL!	#NULL!	#NULL!	#NULL!
74	6	1	0	2	#NULL!	#NULL!		7	#NULL!	#NULL!	#NULL!		#NULL!		#NULL!		0	#NULL!	#NULL!		3		#NULL!		0	0	#NULL!	#NULL!		3		#NULL!		1	3	4	0	0	0	0	0	1	0	0	0	#NULL!	#NULL!	#NULL!	#NULL!
43	3	1	2	2	#NULL!	#NULL!		5	#NULL!	#NULL!	#NULL!		#NULL!		#NULL!		1	1	1		#NULL!		2		0	1	2	2		#NULL!		2		0	#NULL!	#NULL!	#NULL!	#NULL!	#NULL!	#NULL!	#NULL!	#NULL!	#NULL!	#NULL!	#NULL!	#NULL!	#NULL!	#NULL!	#NULL!
69	6	1	0	3	#NULL!	#NULL!		4	#NULL!	#NULL!	#NULL!		#NULL!		#NULL!		1	2	2		#NULL!		2		0	0	#NULL!	#NULL!		3		#NULL!		0	#NULL!	#NULL!	#NULL!	#NULL!	#NULL!	#NULL!	#NULL!	#NULL!	#NULL!	#NULL!	#NULL!	#NULL!	#NULL!	#NULL!	#NULL!
75	6	1	0	3	#NULL!	#NULL!		5	#NULL!	#NULL!	#NULL!		#NULL!		#NULL!		1	3	2		#NULL!		2		0	0	#NULL!	#NULL!		3		#NULL!		0	#NULL!	#NULL!	#NULL!	#NULL!	#NULL!	#NULL!	#NULL!	#NULL!	#NULL!	#NULL!	#NULL!	#NULL!	#NULL!	#NULL!	#NULL!
63	5	1	0	2	#NULL!	#NULL!		7	#NULL!	#NULL!	#NULL!		#NULL!		#NULL!		1	2	1		#NULL!		1		0	0	#NULL!	#NULL!		1		#NULL!		0	#NULL!	#NULL!	#NULL!	#NULL!	#NULL!	#NULL!	#NULL!	#NULL!	#NULL!	#NULL!	#NULL!	#NULL!	#NULL!	#NULL!	#NULL!
46	4	1	1	2	#NULL!	#NULL!		5	#NULL!	#NULL!	#NULL!		#NULL!		#NULL!		1	2	1		#NULL!		1		0	0	#NULL!	#NULL!		3		#NULL!		0	#NULL!	#NULL!	#NULL!	#NULL!	#NULL!	#NULL!	#NULL!	#NULL!	#NULL!	#NULL!	#NULL!	#NULL!	#NULL!	#NULL!	#NULL!
61	5	1	0	2	#NULL!	#NULL!		3	#NULL!	#NULL!	#NULL!		#NULL!		#NULL!		0	#NULL!	#NULL!		1		#NULL!		0	0	#NULL!	#NULL!		3		#NULL!		1	2	2	0	0	0	0	0	0	1	1	0	#NULL!	#NULL!	#NULL!	#NULL!
38	3	1	0	1	#NULL!	#NULL!		7	#NULL!	#NULL!	#NULL!		#NULL!		#NULL!		0	#NULL!	#NULL!		4	zie vraag	#NULL!		1	0	#NULL!	#NULL!		4	zie vraag	#NULL!		0	#NULL!	#NULL!	#NULL!	#NULL!	#NULL!	#NULL!	#NULL!	#NULL!	#NULL!	#NULL!	#NULL!	#NULL!	#NULL!	#NULL!	#NULL!
51	4	1	0	2	#NULL!	#NULL!		5	#NULL!	#NULL!	#NULL!		#NULL!		#NULL!		0	#NULL!	#NULL!		3		#NULL!		1	0	#NULL!	#NULL!		1		#NULL!		0	#NULL!	#NULL!	#NULL!	#NULL!	#NULL!	#NULL!	#NULL!	#NULL!	#NULL!	#NULL!	#NULL!	#NULL!	#NULL!	#NULL!	#NULL!
47	4	1	0	2	#NULL!	#NULL!		3	#NULL!	#NULL!	#NULL!		#NULL!		#NULL!		1	2	2		#NULL!		2		0	1	2	2		#NULL!		2		0	#NULL!	#NULL!	#NULL!	#NULL!	#NULL!	#NULL!	#NULL!	#NULL!	#NULL!	#NULL!	#NULL!	#NULL!	#NULL!	#NULL!	#NULL!
39	3	1	3	3	#NULL!	#NULL!		5	#NULL!	#NULL!	#NULL!		#NULL!		#NULL!		1	2	2		#NULL!		2		0	0	#NULL!	#NULL!		2		#NULL!		0	#NULL!	#NULL!	#NULL!	#NULL!	#NULL!	#NULL!	#NULL!	#NULL!	#NULL!	#NULL!	#NULL!	#NULL!	#NULL!	#NULL!	#NULL!
42	3	1	2	2	#NULL!	#NULL!		8	#NULL!	#NULL!	#NULL!		#NULL!		#NULL!		1	2	3		#NULL!		3		0	0	#NULL!	#NULL!		3		#NULL!		1	3	4	1	0	0	0	0	1	0	1	0	1	#NULL!	#NULL!	#NULL!
24	1	2	#NULL!		#NULL!	#NULL!		7	#NULL!	#NULL!	#NULL!		#NULL!		#NULL!		0	#NULL!	#NULL!		2		#NULL!		0	1	2	2		#NULL!		3		1	1	3	1	0	1	1	0	0	0	1	0	1	#NULL!	1	1
69	6	1	0	2	#NULL!	#NULL!		3	#NULL!	#NULL!	#NULL!		#NULL!		#NULL!		0	#NULL!	#NULL!		3		#NULL!		0	0	#NULL!	#NULL!		2		#NULL!		1	2	3	1	0	0	0	0	1	1	0	0	2	#NULL!	#NULL!	#NULL!
49	4	1	2	2	#NULL!	#NULL!		7	#NULL!	#NULL!	#NULL!		#NULL!		#NULL!		0	#NULL!	#NULL!		1		#NULL!		0	1	1	1		#NULL!		1		0	#NULL!	#NULL!	#NULL!	#NULL!	#NULL!	#NULL!	#NULL!	#NULL!	#NULL!	#NULL!	#NULL!	#NULL!	#NULL!	#NULL!	#NULL!
57	5	2	#NULL!		#NULL!	#NULL!		6	#NULL!	#NULL!	#NULL!		#NULL!		#NULL!		0	#NULL!	#NULL!		3		#NULL!		0	0	#NULL!	#NULL!		2		#NULL!		1	3	1	#NULL!	#NULL!	#NULL!	#NULL!	#NULL!	#NULL!	#NULL!	#NULL!	#NULL!	#NULL!	#NULL!	#NULL!	#NULL!
66	6	1	0	2	#NULL!	#NULL!		4	#NULL!	#NULL!	#NULL!		#NULL!		#NULL!		0	#NULL!	#NULL!		2		#NULL!		0	0	#NULL!	#NULL!		3		#NULL!		1	2	1	#NULL!	#NULL!	#NULL!	#NULL!	#NULL!	#NULL!	#NULL!	#NULL!	#NULL!	#NULL!	#NULL!	#NULL!	#NULL!
51	4	2	#NULL!		#NULL!	#NULL!		6	#NULL!	#NULL!	#NULL!		#NULL!		#NULL!		0	#NULL!	#NULL!		4	Heb Alle tijd van de wereld	#NULL!		1	0	#NULL!	#NULL!		4	Ik slik omdat het moet.	#NULL!		0	#NULL!	#NULL!	#NULL!	#NULL!	#NULL!	#NULL!	#NULL!	#NULL!	#NULL!	#NULL!	#NULL!	#NULL!	#NULL!	#NULL!	#NULL!
68	6	2	#NULL!		#NULL!	#NULL!		3	#NULL!	#NULL!	#NULL!		#NULL!		#NULL!		0	#NULL!	#NULL!		3		#NULL!		0	0	#NULL!	#NULL!		3		#NULL!		1	2	3	0	0	0	0	1	1	1	0	0	#NULL!	#NULL!	#NULL!	#NULL!
38	3	1	2	2	#NULL!	#NULL!		5	#NULL!	#NULL!	#NULL!		#NULL!		#NULL!		1	1	3		#NULL!		2		0	1	1	2		#NULL!		2		1	1	4	1	0	0	1	0	0	1	1	0	2	#NULL!	#NULL!	1
67	6	1	0	3	#NULL!	#NULL!		3	#NULL!	#NULL!	#NULL!		#NULL!		#NULL!		0	#NULL!	#NULL!		1		#NULL!		0	0	#NULL!	#NULL!		2		#NULL!		1	1	1	#NULL!	#NULL!	#NULL!	#NULL!	#NULL!	#NULL!	#NULL!	#NULL!	#NULL!	#NULL!	#NULL!	#NULL!	#NULL!
53	4	2	#NULL!		#NULL!	#NULL!		5	#NULL!	#NULL!	#NULL!		#NULL!		#NULL!		0	#NULL!	#NULL!		3		#NULL!		0	0	#NULL!	#NULL!		3		#NULL!		1	1	2	1	1	0	1	0	1	1	0	0	1	2	#NULL!	1
59	5	1	0	2	#NULL!	#NULL!		6	#NULL!	#NULL!	#NULL!		#NULL!		#NULL!		0	#NULL!	#NULL!		3		#NULL!		0	0	#NULL!	#NULL!		3		#NULL!		1	3	4	0	0	0	1	0	1	0	1	0	#NULL!	#NULL!	#NULL!	1
28	2	1	1	1	#NULL!	#NULL!		5	#NULL!	#NULL!	#NULL!		#NULL!		#NULL!		0	#NULL!	#NULL!		3		#NULL!		0	1	2	2		#NULL!		2		1	2	3	1	1	0	0	0	1	0	0	0	1	1	#NULL!	#NULL!
30	2	2	#NULL!		#NULL!	#NULL!		7	#NULL!	#NULL!	#NULL!		#NULL!		#NULL!		0	#NULL!	#NULL!		3		#NULL!		0	0	#NULL!	#NULL!		3		#NULL!		1	1	2	1	0	0	0	0	0	0	1	0	2	#NULL!	#NULL!	#NULL!
65	6	2	#NULL!		#NULL!	#NULL!		7	#NULL!	#NULL!	#NULL!		#NULL!		#NULL!		0	#NULL!	#NULL!		3		#NULL!		0	0	#NULL!	#NULL!		2		#NULL!		1	2	3	0	0	0	0	0	1	1	1	0	#NULL!	#NULL!	#NULL!	#NULL!
23	1	2	#NULL!		#NULL!	#NULL!		8	#NULL!	#NULL!	#NULL!		#NULL!		#NULL!		1	3	1		#NULL!		2		0	1	3	2		#NULL!		2		0	#NULL!	#NULL!	#NULL!	#NULL!	#NULL!	#NULL!	#NULL!	#NULL!	#NULL!	#NULL!	#NULL!	#NULL!	#NULL!	#NULL!	#NULL!
66	6	1	0	1	#NULL!	#NULL!		3	#NULL!	#NULL!	#NULL!		#NULL!		#NULL!		0	#NULL!	#NULL!		2		#NULL!		0	1	2	2		#NULL!		2		0	#NULL!	#NULL!	#NULL!	#NULL!	#NULL!	#NULL!	#NULL!	#NULL!	#NULL!	#NULL!	#NULL!	#NULL!	#NULL!	#NULL!	#NULL!
54	4	1	0	1	#NULL!	#NULL!		8	#NULL!	#NULL!	#NULL!		#NULL!		#NULL!		0	#NULL!	#NULL!		3		#NULL!		1	0	#NULL!	#NULL!		3		#NULL!		0	#NULL!	#NULL!	#NULL!	#NULL!	#NULL!	#NULL!	#NULL!	#NULL!	#NULL!	#NULL!	#NULL!	#NULL!	#NULL!	#NULL!	#NULL!
57	5	1	0	2	#NULL!	#NULL!		5	#NULL!	#NULL!	#NULL!		#NULL!		#NULL!		1	2	1		#NULL!		1		0	1	2	1		#NULL!		1		0	#NULL!	#NULL!	#NULL!	#NULL!	#NULL!	#NULL!	#NULL!	#NULL!	#NULL!	#NULL!	#NULL!	#NULL!	#NULL!	#NULL!	#NULL!
44	3	2	#NULL!		#NULL!	#NULL!		5	#NULL!	#NULL!	#NULL!		#NULL!		#NULL!		0	#NULL!	#NULL!		3		#NULL!		0	1	2	2		#NULL!		2		0	#NULL!	#NULL!	#NULL!	#NULL!	#NULL!	#NULL!	#NULL!	#NULL!	#NULL!	#NULL!	#NULL!	#NULL!	#NULL!	#NULL!	#NULL!
32	2	2	#NULL!		#NULL!	#NULL!		7	#NULL!	#NULL!	#NULL!		#NULL!		#NULL!		1	1	1		#NULL!		1		0	0	#NULL!	#NULL!		1		#NULL!		0	#NULL!	#NULL!	#NULL!	#NULL!	#NULL!	#NULL!	#NULL!	#NULL!	#NULL!	#NULL!	#NULL!	#NULL!	#NULL!	#NULL!	#NULL!
31	2	1	2	2	#NULL!	#NULL!		8	#NULL!	#NULL!	#NULL!		#NULL!		#NULL!		1	1	2		#NULL!		1		0	0	#NULL!	#NULL!		3		#NULL!		1	3	1	#NULL!	#NULL!	#NULL!	#NULL!	#NULL!	#NULL!	#NULL!	#NULL!	#NULL!	#NULL!	#NULL!	#NULL!	#NULL!
56	5	1	1	2	#NULL!	#NULL!		8	#NULL!	#NULL!	#NULL!		#NULL!		#NULL!		0	#NULL!	#NULL!		2		#NULL!		1	0	#NULL!	#NULL!		2		#NULL!		0	#NULL!	#NULL!	#NULL!	#NULL!	#NULL!	#NULL!	#NULL!	#NULL!	#NULL!	#NULL!	#NULL!	#NULL!	#NULL!	#NULL!	#NULL!
56	5	1	0	2	#NULL!	#NULL!		8	#NULL!	#NULL!	#NULL!		#NULL!		#NULL!		0	#NULL!	#NULL!		1		#NULL!		1	0	#NULL!	#NULL!		3		#NULL!		0	#NULL!	#NULL!	#NULL!	#NULL!	#NULL!	#NULL!	#NULL!	#NULL!	#NULL!	#NULL!	#NULL!	#NULL!	#NULL!	#NULL!	#NULL!
41	3	1	2	2	#NULL!	#NULL!		5	#NULL!	#NULL!	#NULL!		#NULL!		#NULL!		0	#NULL!	#NULL!		2		#NULL!		1	0	#NULL!	#NULL!		3		#NULL!		0	#NULL!	#NULL!	#NULL!	#NULL!	#NULL!	#NULL!	#NULL!	#NULL!	#NULL!	#NULL!	#NULL!	#NULL!	#NULL!	#NULL!	#NULL!
35	3	2	#NULL!		#NULL!	#NULL!		7	#NULL!	#NULL!	#NULL!		#NULL!		#NULL!		1	2	1		#NULL!		2		0	0	#NULL!	#NULL!		4	ik ging er vanuit dat ik al niet meer heel productief zou zijn	#NULL!		0	#NULL!	#NULL!	#NULL!	#NULL!	#NULL!	#NULL!	#NULL!	#NULL!	#NULL!	#NULL!	#NULL!	#NULL!	#NULL!	#NULL!	#NULL!
58	5	1	1	3	#NULL!	#NULL!		6	#NULL!	#NULL!	#NULL!		#NULL!		#NULL!		0	#NULL!	#NULL!		1		#NULL!		0	1	3	2		#NULL!		2		0	#NULL!	#NULL!	#NULL!	#NULL!	#NULL!	#NULL!	#NULL!	#NULL!	#NULL!	#NULL!	#NULL!	#NULL!	#NULL!	#NULL!	#NULL!
34	2	1	3	3	#NULL!	#NULL!		5	#NULL!	#NULL!	#NULL!		#NULL!		#NULL!		0	#NULL!	#NULL!		3		#NULL!		0	0	#NULL!	#NULL!		3		#NULL!		1	3	3	0	0	0	1	1	1	1	1	0	#NULL!	#NULL!	#NULL!	1
25	2	2	#NULL!		#NULL!	#NULL!		5	#NULL!	#NULL!	#NULL!		#NULL!		#NULL!		1	1	2		#NULL!		3		0	0	#NULL!	#NULL!		3		#NULL!		0	#NULL!	#NULL!	#NULL!	#NULL!	#NULL!	#NULL!	#NULL!	#NULL!	#NULL!	#NULL!	#NULL!	#NULL!	#NULL!	#NULL!	#NULL!
19	1	2	#NULL!		#NULL!	#NULL!		6	#NULL!	#NULL!	#NULL!		#NULL!		#NULL!		1	2	2		#NULL!		2		0	0	#NULL!	#NULL!		3		#NULL!		0	#NULL!	#NULL!	#NULL!	#NULL!	#NULL!	#NULL!	#NULL!	#NULL!	#NULL!	#NULL!	#NULL!	#NULL!	#NULL!	#NULL!	#NULL!
31	2	1	1	1	#NULL!	#NULL!		7	#NULL!	#NULL!	#NULL!		#NULL!		#NULL!		1	2	2		#NULL!		2		0	1	3	2		#NULL!		2		0	#NULL!	#NULL!	#NULL!	#NULL!	#NULL!	#NULL!	#NULL!	#NULL!	#NULL!	#NULL!	#NULL!	#NULL!	#NULL!	#NULL!	#NULL!
40	3	1	2	2	#NULL!	#NULL!		5	#NULL!	#NULL!	#NULL!		#NULL!		#NULL!		1	2	2		#NULL!		2		0	1	2	2		#NULL!		2		0	#NULL!	#NULL!	#NULL!	#NULL!	#NULL!	#NULL!	#NULL!	#NULL!	#NULL!	#NULL!	#NULL!	#NULL!	#NULL!	#NULL!	#NULL!
69	6	1	0	3	#NULL!	#NULL!		6	#NULL!	#NULL!	#NULL!		#NULL!		#NULL!		1	3	1		#NULL!		2		0	1	2	1		#NULL!		2		1	2	4	1	0	0	0	0	1	0	1	0	1	#NULL!	#NULL!	#NULL!
26	2	2	#NULL!		#NULL!	#NULL!		8	#NULL!	#NULL!	#NULL!		#NULL!		#NULL!		1	2	2		#NULL!		2		0	1	2	2		#NULL!		2		0	#NULL!	#NULL!	#NULL!	#NULL!	#NULL!	#NULL!	#NULL!	#NULL!	#NULL!	#NULL!	#NULL!	#NULL!	#NULL!	#NULL!	#NULL!
41	3	1	1	1	#NULL!	#NULL!		6	#NULL!	#NULL!	#NULL!		#NULL!		#NULL!		1	1	1		#NULL!		1		0	1	1	2		#NULL!		2		0	#NULL!	#NULL!	#NULL!	#NULL!	#NULL!	#NULL!	#NULL!	#NULL!	#NULL!	#NULL!	#NULL!	#NULL!	#NULL!	#NULL!	#NULL!
46	4	2	#NULL!		#NULL!	#NULL!		5	#NULL!	#NULL!	#NULL!		#NULL!		#NULL!		0	#NULL!	#NULL!		3		#NULL!		0	0	#NULL!	#NULL!		3		#NULL!		1	2	4	1	0	0	0	0	1	0	0	0	1	#NULL!	#NULL!	#NULL!
69	6	1	0	1	#NULL!	#NULL!		4	#NULL!	#NULL!	#NULL!		#NULL!		#NULL!		1	1	2		#NULL!		1		0	0	#NULL!	#NULL!		2		#NULL!		0	#NULL!	#NULL!	#NULL!	#NULL!	#NULL!	#NULL!	#NULL!	#NULL!	#NULL!	#NULL!	#NULL!	#NULL!	#NULL!	#NULL!	#NULL!
19	1	2	#NULL!		#NULL!	#NULL!		6	#NULL!	#NULL!	#NULL!		#NULL!		#NULL!		1	2	1		#NULL!		2		0	1	2	3		#NULL!		1		0	#NULL!	#NULL!	#NULL!	#NULL!	#NULL!	#NULL!	#NULL!	#NULL!	#NULL!	#NULL!	#NULL!	#NULL!	#NULL!	#NULL!	#NULL!
63	5	1	0	2	#NULL!	#NULL!		5	#NULL!	#NULL!	#NULL!		#NULL!		#NULL!		1	3	2		#NULL!		2		0	0	#NULL!	#NULL!		2		#NULL!		1	2	4	1	0	0	1	0	1	0	0	0	2	#NULL!	#NULL!	1
20	1	2	#NULL!		#NULL!	#NULL!		6	#NULL!	#NULL!	#NULL!		#NULL!		#NULL!		0	#NULL!	#NULL!		3		#NULL!		0	0	#NULL!	#NULL!		3		#NULL!		1	2	3	1	0	1	0	0	1	0	0	0	1	#NULL!	2	#NULL!
19	1	2	#NULL!		#NULL!	#NULL!		7	#NULL!	#NULL!	#NULL!		#NULL!		#NULL!		1	1	2		#NULL!		1		0	0	#NULL!	#NULL!		3		#NULL!		0	#NULL!	#NULL!	#NULL!	#NULL!	#NULL!	#NULL!	#NULL!	#NULL!	#NULL!	#NULL!	#NULL!	#NULL!	#NULL!	#NULL!	#NULL!
19	1	2	#NULL!		#NULL!	#NULL!		6	#NULL!	#NULL!	#NULL!		#NULL!		#NULL!		0	#NULL!	#NULL!		2		#NULL!		0	1	2	2		#NULL!		1		0	#NULL!	#NULL!	#NULL!	#NULL!	#NULL!	#NULL!	#NULL!	#NULL!	#NULL!	#NULL!	#NULL!	#NULL!	#NULL!	#NULL!	#NULL!
34	2	2	#NULL!		#NULL!	#NULL!		7	#NULL!	#NULL!	#NULL!		#NULL!		#NULL!		1	2	3		#NULL!		1		0	1	2	1		#NULL!		2		1	2	3	0	0	0	0	0	0	0	1	0	#NULL!	#NULL!	#NULL!	#NULL!
21	1	2	#NULL!		#NULL!	#NULL!		4	#NULL!	#NULL!	#NULL!		#NULL!		#NULL!		0	#NULL!	#NULL!		1		#NULL!		0	1	2	1		#NULL!		2		1	2	2	1	0	1	1	0	1	0	0	0	1	#NULL!	1	1
65	6	2	#NULL!		#NULL!	#NULL!		8	#NULL!	#NULL!	#NULL!		#NULL!		#NULL!		1	1	3		#NULL!		3		0	1	1	2		#NULL!		2		1	1	1	#NULL!	#NULL!	#NULL!	#NULL!	#NULL!	#NULL!	#NULL!	#NULL!	#NULL!	#NULL!	#NULL!	#NULL!	#NULL!
54	4	1	0	2	#NULL!	#NULL!		7	#NULL!	#NULL!	#NULL!		#NULL!		#NULL!		0	#NULL!	#NULL!		3		#NULL!		1	0	#NULL!	#NULL!		3		#NULL!		0	#NULL!	#NULL!	#NULL!	#NULL!	#NULL!	#NULL!	#NULL!	#NULL!	#NULL!	#NULL!	#NULL!	#NULL!	#NULL!	#NULL!	#NULL!
32	2	2	#NULL!		#NULL!	#NULL!		7	#NULL!	#NULL!	#NULL!		#NULL!		#NULL!		1	2	2		#NULL!		1		0	0	#NULL!	#NULL!		3		#NULL!		0	#NULL!	#NULL!	#NULL!	#NULL!	#NULL!	#NULL!	#NULL!	#NULL!	#NULL!	#NULL!	#NULL!	#NULL!	#NULL!	#NULL!	#NULL!
57	5	2	#NULL!		#NULL!	#NULL!		8	#NULL!	#NULL!	#NULL!		#NULL!		#NULL!		0	#NULL!	#NULL!		2		#NULL!		0	0	#NULL!	#NULL!		2		#NULL!		1	1	1	#NULL!	#NULL!	#NULL!	#NULL!	#NULL!	#NULL!	#NULL!	#NULL!	#NULL!	#NULL!	#NULL!	#NULL!	#NULL!
37	3	1	1	3	#NULL!	#NULL!		7	#NULL!	#NULL!	#NULL!		#NULL!		#NULL!		0	#NULL!	#NULL!		4	je gaat anders over het leven nadenken	#NULL!		1	0	#NULL!	#NULL!		4	De vraag is of je kiest voor productiviteit in een dergelijke situatie	#NULL!		0	#NULL!	#NULL!	#NULL!	#NULL!	#NULL!	#NULL!	#NULL!	#NULL!	#NULL!	#NULL!	#NULL!	#NULL!	#NULL!	#NULL!	#NULL!
38	3	2	#NULL!		#NULL!	#NULL!		8	#NULL!	#NULL!	#NULL!		#NULL!		#NULL!		0	#NULL!	#NULL!		2		#NULL!		0	0	#NULL!	#NULL!		3		#NULL!		1	1	1	#NULL!	#NULL!	#NULL!	#NULL!	#NULL!	#NULL!	#NULL!	#NULL!	#NULL!	#NULL!	#NULL!	#NULL!	#NULL!
49	4	1	2	2	#NULL!	#NULL!		5	#NULL!	#NULL!	#NULL!		#NULL!		#NULL!		1	1	3		#NULL!		2		0	0	#NULL!	#NULL!		2		#NULL!		0	#NULL!	#NULL!	#NULL!	#NULL!	#NULL!	#NULL!	#NULL!	#NULL!	#NULL!	#NULL!	#NULL!	#NULL!	#NULL!	#NULL!	#NULL!
27	2	2	#NULL!		#NULL!	#NULL!		5	#NULL!	#NULL!	#NULL!		#NULL!		#NULL!		0	#NULL!	#NULL!		3		#NULL!		1	0	#NULL!	#NULL!		3		#NULL!		0	#NULL!	#NULL!	#NULL!	#NULL!	#NULL!	#NULL!	#NULL!	#NULL!	#NULL!	#NULL!	#NULL!	#NULL!	#NULL!	#NULL!	#NULL!
21	1	2	#NULL!		#NULL!	#NULL!		5	#NULL!	#NULL!	#NULL!		#NULL!		#NULL!		0	#NULL!	#NULL!		3		#NULL!		0	1	2	3		#NULL!		3		0	#NULL!	#NULL!	#NULL!	#NULL!	#NULL!	#NULL!	#NULL!	#NULL!	#NULL!	#NULL!	#NULL!	#NULL!	#NULL!	#NULL!	#NULL!
34	2	2	#NULL!		#NULL!	#NULL!		7	#NULL!	#NULL!	#NULL!		#NULL!		#NULL!		0	#NULL!	#NULL!		3		#NULL!		0	1	2	1		#NULL!		2		0	#NULL!	#NULL!	#NULL!	#NULL!	#NULL!	#NULL!	#NULL!	#NULL!	#NULL!	#NULL!	#NULL!	#NULL!	#NULL!	#NULL!	#NULL!
30	2	1	2	2	#NULL!	#NULL!		8	#NULL!	#NULL!	#NULL!		#NULL!		#NULL!		0	#NULL!	#NULL!		2		#NULL!		0	1	1	1		#NULL!		1		0	#NULL!	#NULL!	#NULL!	#NULL!	#NULL!	#NULL!	#NULL!	#NULL!	#NULL!	#NULL!	#NULL!	#NULL!	#NULL!	#NULL!	#NULL!
42	3	2	#NULL!		#NULL!	#NULL!		7	#NULL!	#NULL!	#NULL!		#NULL!		#NULL!		0	#NULL!	#NULL!		2		#NULL!		0	1	3	2		#NULL!		2		1	3	3	1	0	0	1	1	1	1	0	0	1	#NULL!	#NULL!	2
46	4	1	1	4	#NULL!	#NULL!		8	#NULL!	#NULL!	#NULL!		#NULL!		#NULL!		0	#NULL!	#NULL!		3		#NULL!		0	1	2	2		#NULL!		2		0	#NULL!	#NULL!	#NULL!	#NULL!	#NULL!	#NULL!	#NULL!	#NULL!	#NULL!	#NULL!	#NULL!	#NULL!	#NULL!	#NULL!	#NULL!
46	4	2	#NULL!		#NULL!	#NULL!		5	#NULL!	#NULL!	#NULL!		#NULL!		#NULL!		0	#NULL!	#NULL!		3		#NULL!		0	1	1	1		#NULL!		2		1	2	1	#NULL!	#NULL!	#NULL!	#NULL!	#NULL!	#NULL!	#NULL!	#NULL!	#NULL!	#NULL!	#NULL!	#NULL!	#NULL!
43	3	1	1	1	#NULL!	#NULL!		4	#NULL!	#NULL!	#NULL!		#NULL!		#NULL!		0	#NULL!	#NULL!		1		#NULL!		0	0	#NULL!	#NULL!		1		#NULL!		1	2	2	1	0	0	0	0	1	0	0	0	2	#NULL!	#NULL!	#NULL!
39	3	2	#NULL!		#NULL!	#NULL!		5	#NULL!	#NULL!	#NULL!		#NULL!		#NULL!		0	#NULL!	#NULL!		3		#NULL!		0	0	#NULL!	#NULL!		3		#NULL!		1	2	4	1	1	0	0	0	0	1	1	0	1	2	#NULL!	#NULL!
39	3	2	#NULL!		#NULL!	#NULL!		6	#NULL!	#NULL!	#NULL!		#NULL!		#NULL!		0	#NULL!	#NULL!		3		#NULL!		1	0	#NULL!	#NULL!		2		#NULL!		0	#NULL!	#NULL!	#NULL!	#NULL!	#NULL!	#NULL!	#NULL!	#NULL!	#NULL!	#NULL!	#NULL!	#NULL!	#NULL!	#NULL!	#NULL!
34	2	1	2	2	#NULL!	#NULL!		5	#NULL!	#NULL!	#NULL!		#NULL!		#NULL!		0	#NULL!	#NULL!		2		#NULL!		0	0	#NULL!	#NULL!		2		#NULL!		1	2	3	0	0	0	1	0	0	0	0	0	#NULL!	#NULL!	#NULL!	#NULL!
47	4	1	3	3	#NULL!	#NULL!		7	#NULL!	#NULL!	#NULL!		#NULL!		#NULL!		0	#NULL!	#NULL!		2		#NULL!		0	1	2	2		#NULL!		2		1	2	3	1	1	0	0	0	0	1	1	0	1	1	#NULL!	#NULL!
21	1	2	#NULL!		#NULL!	#NULL!		6	#NULL!	#NULL!	#NULL!		#NULL!		#NULL!		1	2	2		#NULL!		2		0	1	2	1		#NULL!		2		1	2	2	0	0	0	0	0	0	0	0	1	#NULL!	#NULL!	#NULL!	#NULL!
25	2	2	#NULL!		#NULL!	#NULL!		8	#NULL!	#NULL!	#NULL!		#NULL!		#NULL!		0	#NULL!	#NULL!		3		#NULL!		0	1	3	3		#NULL!		1		0	#NULL!	#NULL!	#NULL!	#NULL!	#NULL!	#NULL!	#NULL!	#NULL!	#NULL!	#NULL!	#NULL!	#NULL!	#NULL!	#NULL!	#NULL!
38	3	2	#NULL!		#NULL!	#NULL!		5	#NULL!	#NULL!	#NULL!		#NULL!		#NULL!		0	#NULL!	#NULL!		4	ik heb al heel veel vrije tijd	#NULL!		1	0	#NULL!	#NULL!		4	mijn leven vind ik wel goed zoals het is en als ik ga dan ga ik	#NULL!		0	#NULL!	#NULL!	#NULL!	#NULL!	#NULL!	#NULL!	#NULL!	#NULL!	#NULL!	#NULL!	#NULL!	#NULL!	#NULL!	#NULL!	#NULL!
28	2	2	#NULL!		#NULL!	#NULL!		8	#NULL!	#NULL!	#NULL!		#NULL!		#NULL!		0	#NULL!	#NULL!		3		#NULL!		0	1	2	2		#NULL!		2		0	#NULL!	#NULL!	#NULL!	#NULL!	#NULL!	#NULL!	#NULL!	#NULL!	#NULL!	#NULL!	#NULL!	#NULL!	#NULL!	#NULL!	#NULL!
27	2	2	#NULL!		#NULL!	#NULL!		8	#NULL!	#NULL!	#NULL!		#NULL!		#NULL!		0	#NULL!	#NULL!		4	Nit waar het om gaat	#NULL!		1	0	#NULL!	#NULL!		4	Is niet waar het om gaat	#NULL!		0	#NULL!	#NULL!	#NULL!	#NULL!	#NULL!	#NULL!	#NULL!	#NULL!	#NULL!	#NULL!	#NULL!	#NULL!	#NULL!	#NULL!	#NULL!
37	3	2	#NULL!		#NULL!	#NULL!		8	#NULL!	#NULL!	#NULL!		#NULL!		#NULL!		1	2	3		#NULL!		2		0	0	#NULL!	#NULL!		3		#NULL!		1	3	3	0	1	1	0	1	1	1	0	0	#NULL!	1	2	#NULL!
23	1	2	#NULL!		#NULL!	#NULL!		4	#NULL!	#NULL!	#NULL!		#NULL!		#NULL!		1	2	1		#NULL!		3		0	1	2	1		#NULL!		2		1	2	4	1	0	0	1	1	1	1	1	0	1	#NULL!	#NULL!	1
67	6	1	0	2	#NULL!	#NULL!		7	#NULL!	#NULL!	#NULL!		#NULL!		#NULL!		1	3	2		#NULL!		2		0	0	#NULL!	#NULL!		4	Bij productiviteit werd specifiek "werken" genoemd. Ik ben gepensioneerd dus werken is voor m ij onbelangrijk.	#NULL!		0	#NULL!	#NULL!	#NULL!	#NULL!	#NULL!	#NULL!	#NULL!	#NULL!	#NULL!	#NULL!	#NULL!	#NULL!	#NULL!	#NULL!	#NULL!
67	6	1	0	3	#NULL!	#NULL!		7	#NULL!	#NULL!	#NULL!		#NULL!		#NULL!		0	#NULL!	#NULL!		4	ben gepensioneerd, vrije tijd genoeg	#NULL!		1	0	#NULL!	#NULL!		4	ben gepensioneerd; heb alle tijd om zaken te doen	#NULL!		0	#NULL!	#NULL!	#NULL!	#NULL!	#NULL!	#NULL!	#NULL!	#NULL!	#NULL!	#NULL!	#NULL!	#NULL!	#NULL!	#NULL!	#NULL!
31	2	2	#NULL!		#NULL!	#NULL!		6	#NULL!	#NULL!	#NULL!		#NULL!		#NULL!		0	#NULL!	#NULL!		3		#NULL!		0	0	#NULL!	#NULL!		3		#NULL!		1	2	2	0	0	0	1	0	0	0	0	0	#NULL!	#NULL!	#NULL!	#NULL!
75	6	1	0	2	#NULL!	#NULL!		7	#NULL!	#NULL!	#NULL!		#NULL!		#NULL!		1	2	1		#NULL!		1		0	0	#NULL!	#NULL!		3		#NULL!		0	#NULL!	#NULL!	#NULL!	#NULL!	#NULL!	#NULL!	#NULL!	#NULL!	#NULL!	#NULL!	#NULL!	#NULL!	#NULL!	#NULL!	#NULL!
54	4	2	#NULL!		#NULL!	#NULL!		4	#NULL!	#NULL!	#NULL!		#NULL!		#NULL!		0	#NULL!	#NULL!		3		#NULL!		0	1	2	1		#NULL!		1		0	#NULL!	#NULL!	#NULL!	#NULL!	#NULL!	#NULL!	#NULL!	#NULL!	#NULL!	#NULL!	#NULL!	#NULL!	#NULL!	#NULL!	#NULL!
36	3	1	1	1	#NULL!	#NULL!		7	#NULL!	#NULL!	#NULL!		#NULL!		#NULL!		0	#NULL!	#NULL!		3		#NULL!		0	1	2	1		#NULL!		1		0	#NULL!	#NULL!	#NULL!	#NULL!	#NULL!	#NULL!	#NULL!	#NULL!	#NULL!	#NULL!	#NULL!	#NULL!	#NULL!	#NULL!	#NULL!
66	6	1	0	2	#NULL!	#NULL!		4	#NULL!	#NULL!	#NULL!		#NULL!		#NULL!		0	#NULL!	#NULL!		3		#NULL!		0	0	#NULL!	#NULL!		3		#NULL!		1	3	1	#NULL!	#NULL!	#NULL!	#NULL!	#NULL!	#NULL!	#NULL!	#NULL!	#NULL!	#NULL!	#NULL!	#NULL!	#NULL!
66	6	1	0	2	#NULL!	#NULL!		4	#NULL!	#NULL!	#NULL!		#NULL!		#NULL!		0	#NULL!	#NULL!		3		#NULL!		0	0	#NULL!	#NULL!		3		#NULL!		1	1	1	#NULL!	#NULL!	#NULL!	#NULL!	#NULL!	#NULL!	#NULL!	#NULL!	#NULL!	#NULL!	#NULL!	#NULL!	#NULL!
34	2	2	#NULL!		#NULL!	#NULL!		7	#NULL!	#NULL!	#NULL!		#NULL!		#NULL!		1	2	2		#NULL!		2		0	0	#NULL!	#NULL!		1		#NULL!		0	#NULL!	#NULL!	#NULL!	#NULL!	#NULL!	#NULL!	#NULL!	#NULL!	#NULL!	#NULL!	#NULL!	#NULL!	#NULL!	#NULL!	#NULL!
32	2	2	#NULL!		#NULL!	#NULL!		8	#NULL!	#NULL!	#NULL!		#NULL!		#NULL!		0	#NULL!	#NULL!		1		#NULL!		0	0	#NULL!	#NULL!		1		#NULL!		1	2	1	#NULL!	#NULL!	#NULL!	#NULL!	#NULL!	#NULL!	#NULL!	#NULL!	#NULL!	#NULL!	#NULL!	#NULL!	#NULL!
53	4	2	#NULL!		#NULL!	#NULL!		5	#NULL!	#NULL!	#NULL!		#NULL!		#NULL!		1	3	2		#NULL!		2		0	1	3	2		#NULL!		2		1	2	3	0	1	1	0	1	0	0	0	0	#NULL!	2	2	#NULL!
24	1	2	#NULL!		#NULL!	#NULL!		5	#NULL!	#NULL!	#NULL!		#NULL!		#NULL!		0	#NULL!	#NULL!		3		#NULL!		0	0	#NULL!	#NULL!		3		#NULL!		1	3	1	#NULL!	#NULL!	#NULL!	#NULL!	#NULL!	#NULL!	#NULL!	#NULL!	#NULL!	#NULL!	#NULL!	#NULL!	#NULL!
33	2	2	#NULL!		#NULL!	#NULL!		3	#NULL!	#NULL!	#NULL!		#NULL!		#NULL!		0	#NULL!	#NULL!		2		#NULL!		0	1	2	2		#NULL!		2		1	2	3	0	0	1	0	0	0	0	1	0	#NULL!	#NULL!	1	#NULL!
50	4	2	#NULL!		#NULL!	#NULL!		7	#NULL!	#NULL!	#NULL!		#NULL!		#NULL!		0	#NULL!	#NULL!		3		#NULL!		1	0	#NULL!	#NULL!		3		#NULL!		0	#NULL!	#NULL!	#NULL!	#NULL!	#NULL!	#NULL!	#NULL!	#NULL!	#NULL!	#NULL!	#NULL!	#NULL!	#NULL!	#NULL!	#NULL!
42	3	2	#NULL!		#NULL!	#NULL!		7	#NULL!	#NULL!	#NULL!		#NULL!		#NULL!		0	#NULL!	#NULL!		3		#NULL!		0	0	#NULL!	#NULL!		1		#NULL!		1	2	2	0	0	0	0	0	0	1	0	0	#NULL!	#NULL!	#NULL!	#NULL!
56	5	2	#NULL!		#NULL!	#NULL!		5	#NULL!	#NULL!	#NULL!		#NULL!		#NULL!		0	#NULL!	#NULL!		1		#NULL!		0	1	3	1		#NULL!		1		0	#NULL!	#NULL!	#NULL!	#NULL!	#NULL!	#NULL!	#NULL!	#NULL!	#NULL!	#NULL!	#NULL!	#NULL!	#NULL!	#NULL!	#NULL!
74	6	1	0	2	#NULL!	#NULL!		5	#NULL!	#NULL!	#NULL!		#NULL!		#NULL!		0	#NULL!	#NULL!		3		#NULL!		0	0	#NULL!	#NULL!		1		#NULL!		1	1	2	0	0	0	0	1	0	1	1	0	#NULL!	#NULL!	#NULL!	#NULL!
19	1	2	#NULL!		#NULL!	#NULL!		6	#NULL!	#NULL!	#NULL!		#NULL!		#NULL!		1	2	3		#NULL!		2		0	0	#NULL!	#NULL!		2		#NULL!		0	#NULL!	#NULL!	#NULL!	#NULL!	#NULL!	#NULL!	#NULL!	#NULL!	#NULL!	#NULL!	#NULL!	#NULL!	#NULL!	#NULL!	#NULL!
56	5	1	0	3	#NULL!	#NULL!		3	#NULL!	#NULL!	#NULL!		#NULL!		#NULL!		0	#NULL!	#NULL!		3		#NULL!		1	0	#NULL!	#NULL!		2		#NULL!		0	#NULL!	#NULL!	#NULL!	#NULL!	#NULL!	#NULL!	#NULL!	#NULL!	#NULL!	#NULL!	#NULL!	#NULL!	#NULL!	#NULL!	#NULL!
62	5	2	#NULL!		#NULL!	#NULL!		7	#NULL!	#NULL!	#NULL!		#NULL!		#NULL!		0	#NULL!	#NULL!		2		#NULL!		0	1	1	1		#NULL!		1		0	#NULL!	#NULL!	#NULL!	#NULL!	#NULL!	#NULL!	#NULL!	#NULL!	#NULL!	#NULL!	#NULL!	#NULL!	#NULL!	#NULL!	#NULL!
18	1	2	#NULL!		#NULL!	#NULL!		8	#NULL!	#NULL!	#NULL!		#NULL!		#NULL!		1	3	2		#NULL!		2		0	0	#NULL!	#NULL!		1		#NULL!		0	#NULL!	#NULL!	#NULL!	#NULL!	#NULL!	#NULL!	#NULL!	#NULL!	#NULL!	#NULL!	#NULL!	#NULL!	#NULL!	#NULL!	#NULL!
45	4	1	2	2	#NULL!	#NULL!		7	#NULL!	#NULL!	#NULL!		#NULL!		#NULL!		0	#NULL!	#NULL!		3		#NULL!		0	0	#NULL!	#NULL!		3		#NULL!		1	2	3	1	0	0	0	0	0	0	1	0	1	#NULL!	#NULL!	#NULL!
57	5	1	0	3	#NULL!	#NULL!		8	#NULL!	#NULL!	#NULL!		#NULL!		#NULL!		0	#NULL!	#NULL!		4	is vrije tijd het belangrijkste om voor te leven?	#NULL!		1	0	#NULL!	#NULL!		4	ben ik op aarde alleen maar om te produceren?	#NULL!		0	#NULL!	#NULL!	#NULL!	#NULL!	#NULL!	#NULL!	#NULL!	#NULL!	#NULL!	#NULL!	#NULL!	#NULL!	#NULL!	#NULL!	#NULL!
44	3	1	0	2	#NULL!	#NULL!		3	#NULL!	#NULL!	#NULL!		#NULL!		#NULL!		0	#NULL!	#NULL!		2		#NULL!		1	0	#NULL!	#NULL!		3		#NULL!		0	#NULL!	#NULL!	#NULL!	#NULL!	#NULL!	#NULL!	#NULL!	#NULL!	#NULL!	#NULL!	#NULL!	#NULL!	#NULL!	#NULL!	#NULL!
47	4	1	2	2	#NULL!	#NULL!		5	#NULL!	#NULL!	#NULL!		#NULL!		#NULL!		0	#NULL!	#NULL!		3		#NULL!		1	0	#NULL!	#NULL!		3		#NULL!		0	#NULL!	#NULL!	#NULL!	#NULL!	#NULL!	#NULL!	#NULL!	#NULL!	#NULL!	#NULL!	#NULL!	#NULL!	#NULL!	#NULL!	#NULL!
66	6	1	0	2	#NULL!	#NULL!		4	#NULL!	#NULL!	#NULL!		#NULL!		#NULL!		0	#NULL!	#NULL!		3		#NULL!		0	0	#NULL!	#NULL!		3		#NULL!		1	1	1	#NULL!	#NULL!	#NULL!	#NULL!	#NULL!	#NULL!	#NULL!	#NULL!	#NULL!	#NULL!	#NULL!	#NULL!	#NULL!
19	1	2	#NULL!		#NULL!	#NULL!		5	#NULL!	#NULL!	#NULL!		#NULL!		#NULL!		0	#NULL!	#NULL!		1		#NULL!		0	0	#NULL!	#NULL!		3		#NULL!		1	1	2	0	0	0	1	1	0	1	1	0	#NULL!	#NULL!	#NULL!	1
62	5	2	#NULL!		#NULL!	#NULL!		5	#NULL!	#NULL!	#NULL!		#NULL!		#NULL!		0	#NULL!	#NULL!		3		#NULL!		0	0	#NULL!	#NULL!		2		#NULL!		1	1	1	#NULL!	#NULL!	#NULL!	#NULL!	#NULL!	#NULL!	#NULL!	#NULL!	#NULL!	#NULL!	#NULL!	#NULL!	#NULL!
56	5	1	0	2	#NULL!	#NULL!		4	#NULL!	#NULL!	#NULL!		#NULL!		#NULL!		0	#NULL!	#NULL!		4	Als je weet wanneer de laatste 4 maanden ingaan, doe je toch leuke dingen van je laatste geld.	#NULL!		0	0	#NULL!	#NULL!		4	Als je doodgaat wordt je vanzelf minder productief	#NULL!		1	3	1	#NULL!	#NULL!	#NULL!	#NULL!	#NULL!	#NULL!	#NULL!	#NULL!	#NULL!	#NULL!	#NULL!	#NULL!	#NULL!
41	3	1	4	4	#NULL!	#NULL!		4	#NULL!	#NULL!	#NULL!		#NULL!		#NULL!		0	#NULL!	#NULL!		1		#NULL!		0	0	#NULL!	#NULL!		1		#NULL!		1	2	1	#NULL!	#NULL!	#NULL!	#NULL!	#NULL!	#NULL!	#NULL!	#NULL!	#NULL!	#NULL!	#NULL!	#NULL!	#NULL!
39	3	1	1	1	#NULL!	#NULL!		4	#NULL!	#NULL!	#NULL!		#NULL!		#NULL!		1	2	2		#NULL!		2		0	0	#NULL!	#NULL!		3		#NULL!		0	#NULL!	#NULL!	#NULL!	#NULL!	#NULL!	#NULL!	#NULL!	#NULL!	#NULL!	#NULL!	#NULL!	#NULL!	#NULL!	#NULL!	#NULL!
29	2	2	#NULL!		#NULL!	#NULL!		6	#NULL!	#NULL!	#NULL!		#NULL!		#NULL!		1	1	1		#NULL!		2		0	1	3	1		#NULL!		2		1	3	4	0	0	1	0	0	1	1	1	0	#NULL!	#NULL!	2	#NULL!
21	1	2	#NULL!		#NULL!	#NULL!		4	#NULL!	#NULL!	#NULL!		#NULL!		#NULL!		1	2	2		#NULL!		3		0	0	#NULL!	#NULL!		1		#NULL!		0	#NULL!	#NULL!	#NULL!	#NULL!	#NULL!	#NULL!	#NULL!	#NULL!	#NULL!	#NULL!	#NULL!	#NULL!	#NULL!	#NULL!	#NULL!
25	2	1	3	3	#NULL!	#NULL!		7	#NULL!	#NULL!	#NULL!		#NULL!		#NULL!		1	2	3		#NULL!		2		0	0	#NULL!	#NULL!		3		#NULL!		0	#NULL!	#NULL!	#NULL!	#NULL!	#NULL!	#NULL!	#NULL!	#NULL!	#NULL!	#NULL!	#NULL!	#NULL!	#NULL!	#NULL!	#NULL!
29	2	1	1	1	#NULL!	#NULL!		5	#NULL!	#NULL!	#NULL!		#NULL!		#NULL!		1	2	2		#NULL!		2		0	0	#NULL!	#NULL!		1		#NULL!		0	#NULL!	#NULL!	#NULL!	#NULL!	#NULL!	#NULL!	#NULL!	#NULL!	#NULL!	#NULL!	#NULL!	#NULL!	#NULL!	#NULL!	#NULL!
30	2	1	2	2	#NULL!	#NULL!		8	#NULL!	#NULL!	#NULL!		#NULL!		#NULL!		1	1	1		#NULL!		1		0	1	1	1		#NULL!		1		1	1	1	#NULL!	#NULL!	#NULL!	#NULL!	#NULL!	#NULL!	#NULL!	#NULL!	#NULL!	#NULL!	#NULL!	#NULL!	#NULL!
20	1	2	#NULL!		#NULL!	#NULL!		4	#NULL!	#NULL!	#NULL!		#NULL!		#NULL!		0	#NULL!	#NULL!		3		#NULL!		0	1	2	1		#NULL!		2		0	#NULL!	#NULL!	#NULL!	#NULL!	#NULL!	#NULL!	#NULL!	#NULL!	#NULL!	#NULL!	#NULL!	#NULL!	#NULL!	#NULL!	#NULL!
62	5	1	0	2	#NULL!	#NULL!		5	#NULL!	#NULL!	#NULL!		#NULL!		#NULL!		0	#NULL!	#NULL!		1		#NULL!		0	1	2	2		#NULL!		2		0	#NULL!	#NULL!	#NULL!	#NULL!	#NULL!	#NULL!	#NULL!	#NULL!	#NULL!	#NULL!	#NULL!	#NULL!	#NULL!	#NULL!	#NULL!
21	1	2	#NULL!		#NULL!	#NULL!		4	#NULL!	#NULL!	#NULL!		#NULL!		#NULL!		0	#NULL!	#NULL!		1		#NULL!		1	0	#NULL!	#NULL!		3		#NULL!		0	#NULL!	#NULL!	#NULL!	#NULL!	#NULL!	#NULL!	#NULL!	#NULL!	#NULL!	#NULL!	#NULL!	#NULL!	#NULL!	#NULL!	#NULL!
54	4	2	#NULL!		#NULL!	#NULL!		3	#NULL!	#NULL!	#NULL!		#NULL!		#NULL!		1	1	1		#NULL!		1		0	0	#NULL!	#NULL!		3		#NULL!		0	#NULL!	#NULL!	#NULL!	#NULL!	#NULL!	#NULL!	#NULL!	#NULL!	#NULL!	#NULL!	#NULL!	#NULL!	#NULL!	#NULL!	#NULL!
30	2	1	2	2	#NULL!	#NULL!		8	#NULL!	#NULL!	#NULL!		#NULL!		#NULL!		0	#NULL!	#NULL!		3		#NULL!		1	0	#NULL!	#NULL!		3		#NULL!		0	#NULL!	#NULL!	#NULL!	#NULL!	#NULL!	#NULL!	#NULL!	#NULL!	#NULL!	#NULL!	#NULL!	#NULL!	#NULL!	#NULL!	#NULL!
65	6	1	0	2	#NULL!	#NULL!		4	#NULL!	#NULL!	#NULL!		#NULL!		#NULL!		0	#NULL!	#NULL!		1		#NULL!		0	0	#NULL!	#NULL!		1		#NULL!		1	2	2	1	0	0	0	0	0	0	0	1	1	#NULL!	#NULL!	#NULL!
69	6	1	0	2	#NULL!	#NULL!		4	#NULL!	#NULL!	#NULL!		#NULL!		#NULL!		0	#NULL!	#NULL!		4	ik heb geen vrije tijdsbesteding die noemenswaardig geld kosten	#NULL!		0	1	2	2		#NULL!		2		1	2	2	0	0	1	1	0	1	1	0	0	#NULL!	#NULL!	2	2
21	1	2	#NULL!		#NULL!	#NULL!		4	#NULL!	#NULL!	#NULL!		#NULL!		#NULL!		0	#NULL!	#NULL!		2		#NULL!		0	1	2	1		#NULL!		2		1	2	3	1	1	0	1	0	1	0	1	0	1	2	#NULL!	1
18	1	2	#NULL!		#NULL!	#NULL!		4	#NULL!	#NULL!	#NULL!		#NULL!		#NULL!		0	#NULL!	#NULL!		2		#NULL!		0	0	#NULL!	#NULL!		2		#NULL!		1	3	2	1	0	0	0	0	0	0	0	0	#NULL!	#NULL!	#NULL!	#NULL!
67	6	1	0	1	#NULL!	#NULL!		4	#NULL!	#NULL!	#NULL!		#NULL!		#NULL!		0	#NULL!	#NULL!		4	Pensioen , vrije tijd genoeg	#NULL!		0	0	#NULL!	#NULL!		1		#NULL!		1	2	4	1	0	0	0	0	0	1	0	0	1	#NULL!	#NULL!	#NULL!
23	1	2	#NULL!		#NULL!	#NULL!		2	#NULL!	#NULL!	#NULL!		#NULL!		#NULL!		0	#NULL!	#NULL!		2		#NULL!		0	1	3	2		#NULL!		2		0	#NULL!	#NULL!	#NULL!	#NULL!	#NULL!	#NULL!	#NULL!	#NULL!	#NULL!	#NULL!	#NULL!	#NULL!	#NULL!	#NULL!	#NULL!
60	5	1	0	2	#NULL!	#NULL!		5	#NULL!	#NULL!	#NULL!		#NULL!		#NULL!		0	#NULL!	#NULL!		3		#NULL!		0	0	#NULL!	#NULL!		3		#NULL!		1	2	2	0	0	0	1	0	0	0	1	1	#NULL!	#NULL!	#NULL!	2
18	1	2	#NULL!		#NULL!	#NULL!		6	#NULL!	#NULL!	#NULL!		#NULL!		#NULL!		0	#NULL!	#NULL!		2		#NULL!		0	1	3	1		#NULL!		2		0	#NULL!	#NULL!	#NULL!	#NULL!	#NULL!	#NULL!	#NULL!	#NULL!	#NULL!	#NULL!	#NULL!	#NULL!	#NULL!	#NULL!	#NULL!
32	2	2	#NULL!		#NULL!	#NULL!		4	#NULL!	#NULL!	#NULL!		#NULL!		#NULL!		0	#NULL!	#NULL!		1		#NULL!		0	0	#NULL!	#NULL!		1		#NULL!		1	2	3	1	0	0	0	0	0	0	1	0	2	#NULL!	#NULL!	#NULL!
18	1	2	#NULL!		#NULL!	#NULL!		4	#NULL!	#NULL!	#NULL!		#NULL!		#NULL!		1	2	2		#NULL!		1		0	1	2	3		#NULL!		3		1	2	2	1	1	1	1	1	1	1	1	0	1	2	1	1
75	6	1	0	3	#NULL!	#NULL!		7	#NULL!	#NULL!	#NULL!		#NULL!		#NULL!		1	3	2		#NULL!		2		0	1	2	2		#NULL!		2		1	2	2	0	1	1	0	0	0	1	1	0	#NULL!	2	2	#NULL!
[truncated: 129 more columns]
